# Supplementary material for: Tetra­methyl­ammonium dimethyl (phenyl­sulfonyl­amido)phosphate(1−)
Source: Acta Crystallogr Sect E Struct Rep Online. 2012 Jan 7;68(Pt 2):o273. doi: 10.1107/S1600536811055024 (PMC3274970; doi:10.1107/S1600536811055024)
Supplement: Supplementary file 1 [file e-68-0o273-sup1.cif]

##############################################################################
#                                                                            #
# This CIF contains the data in a paper accepted for publication in          #
# Acta Crystallographica Section E. It conforms to the requirements of       #
# Notes for Authors for Acta Crystallographica Section E, and has been       #
# peer reviewed under the auspices of the IUCr Commission on Journals.       #
#                                                                            #
# Full details of the Crystallographic Information File format               #
# are given in the paper "The Crystallographic Information File (CIF):       #
# a New Standard Archive File for Crystallography" by S. R. Hall, F. H.      #
# Allen and I. D. Brown [Acta Cryst. (1991), A47, 655-685].                  #
#                                                                            #
# The current version of the core CIF dictionary is obtainable from          #
# ftp://ftp.iucr.org/pub/cif_core.dic.                                       #
#                                                                            #
# Software is freely available for graphical display of the structure(s)     #
# in this CIF. For information consult the CIF software page                 #
# http://www.iucr.org/resources/cif/software.                                #
#                                                                            #
# This file may be used for bona fide research purposes within the           #
# scientific community so long as proper attribution is given to the journal # 
# article from which it was obtained.                                        #
#                                                                            #
##############################################################################
data_I
_audit_creation_method     SHELXL-97
_chemical_name_systematic
;
Tetramethylammonium dimethyl (phenylsulfonylamido)phosphate(1-)
;
_chemical_name_common     ?
_chemical_formula_moiety     'C4 H12 N +, C8 H11 N O5 P S -'
_chemical_formula_sum     'C12 H23 N2 O5 P S'
_chemical_formula_iupac     'C4 H12 N +, C8 H11 N O5 P S -'
_chemical_formula_weight     338.36
_chemical_melting_point     ?
_symmetry_cell_setting     monoclinic
_symmetry_space_group_name_H-M     'C c'
loop_
    _symmetry_equiv_pos_as_xyz
    'x, y, z'
    'x, -y, z+1/2'
    'x+1/2, y+1/2, z'
    'x+1/2, -y+1/2, z+1/2'
_cell_length_a     15.2840(9)
_cell_length_b     9.269(2)
_cell_length_c     12.1650(11)
_cell_angle_alpha     90.0000(10)
_cell_angle_beta     98.279(9)
_cell_angle_gamma     90.000(3)
_cell_volume     1705.4(4)
_cell_formula_units_Z     4
_cell_measurement_reflns_used     2883
_cell_measurement_theta_min     2.9595
_cell_measurement_theta_max     32.1925
_cell_measurement_temperature     293(2)
_exptl_crystal_description     needle
_exptl_crystal_colour     colourless
_exptl_crystal_size_max     0.40
_exptl_crystal_size_mid     0.20
_exptl_crystal_size_min     0.10
_exptl_crystal_density_diffrn     1.318
_exptl_crystal_density_meas     ?
_exptl_crystal_density_method     'not measured'
_exptl_crystal_F_000     720
_exptl_absorpt_coefficient_mu     0.304
_exptl_absorpt_correction_type     multi-scan
_exptl_absorpt_process_details     '(CrysAlis PRO; Oxford Diffraction, 2010)'
_exptl_absorpt_correction_T_min     0.58175
_exptl_absorpt_correction_T_max     1.0000
_exptl_special_details
;
Analysis found: IR (KBr pellet, cm^-1^): 1245(\n), 1220(\ns), 1190(\ns),
1060(\ns), 1040(\d); 1060 (s, SO~2~) and 1190 (s, PO). ^1^H NMR (DMSO-d^6^):
3.4 d 6H, ^3^<i>J</i>~PH~ =11.6 Hz; 7.78 dd (\a), 2H; 7.38 m (\b+\g), 3H;
^31^P (DMSO-d^6^) -3.27 h, ^3^<i>J</i>~HP~ = 11.6 Hz.
;
_diffrn_ambient_temperature     293(2)
_diffrn_radiation_type     MoK\a
_diffrn_radiation_wavelength     0.71073
_diffrn_radiation_source     'fine-focus sealed tube'
_diffrn_radiation_monochromator     graphite
_diffrn_measurement_device_type     'Oxford Diffraction Xcalibur Sapphire3'
_diffrn_measurement_method     '\w scans'
_diffrn_detector_area_resol_mean     16.1827
_diffrn_reflns_number     8644
_diffrn_reflns_av_R_equivalents     0.0349
_diffrn_reflns_av_sigmaI/netI     0.0675
_diffrn_reflns_theta_min     2.97
_diffrn_reflns_theta_max     30.00
_diffrn_reflns_theta_full     30.00
_diffrn_measured_fraction_theta_max     0.991
_diffrn_measured_fraction_theta_full     0.991
_diffrn_reflns_limit_h_min     -21
_diffrn_reflns_limit_h_max     20
_diffrn_reflns_limit_k_min     -12
_diffrn_reflns_limit_k_max     13
_diffrn_reflns_limit_l_min     -17
_diffrn_reflns_limit_l_max     17
_diffrn_standards_number     ?
_diffrn_standards_interval_count     ?
_diffrn_standards_interval_time     ?
_diffrn_standards_decay_%     ?
_refine_special_details
;
 Refinement of F^2^ against ALL reflections.  The weighted R-factor wR and
 goodness of fit S are based on F^2^, conventional R-factors R are based
 on F, with F set to zero for negative F^2^. The threshold expression of
 F^2^ > 2sigma(F^2^) is used only for calculating R-factors(gt) etc. and is
 not relevant to the choice of reflections for refinement.  R-factors based
 on F^2^ are statistically about twice as large as those based on F, and R-
 factors based on ALL data will be even larger.
;
_reflns_number_total     3928
_reflns_number_gt     2406
_reflns_threshold_expression     I>2sigma(I)
_refine_ls_structure_factor_coef     Fsqd
_refine_ls_matrix_type     full
_refine_ls_R_factor_all     0.0647
_refine_ls_R_factor_gt     0.0324
_refine_ls_wR_factor_gt     0.0582
_refine_ls_wR_factor_ref     0.0627
_refine_ls_goodness_of_fit_ref     0.774
_refine_ls_restrained_S_all     0.774
_refine_ls_number_reflns     3928
_refine_ls_number_parameters     197
_refine_ls_number_restraints     2
_refine_ls_hydrogen_treatment     constr
_refine_ls_weighting_scheme     calc
_refine_ls_weighting_details
         'calc w=1/[\s^2^(Fo^2^)+(0.0302P)^2^+0.0000P] where P=(Fo^2^+2Fc^2^)/3'
_atom_sites_solution_hydrogens     geom
_atom_sites_solution_primary     direct
_atom_sites_solution_secondary     difmap
_refine_ls_shift/su_max     0.000
_refine_ls_shift/su_mean     0.000
_refine_diff_density_max     0.230
_refine_diff_density_min     -0.152
_refine_ls_extinction_method     'SHELXL97 (Sheldrick, 2008)'
_refine_ls_extinction_coef     0.0053(4)
_refine_ls_extinction_expression
                                  'Fc^*^=kFc[1+0.001xFc^2^\l^3^/sin(2\q)]^-1/4^'
_refine_ls_abs_structure_details     'Flack (1983), 1444 Friedel pairs'
_refine_ls_abs_structure_Flack     0.05(6)
loop_
    _atom_type_symbol
    _atom_type_description
    _atom_type_scat_dispersion_real
    _atom_type_scat_dispersion_imag
    _atom_type_scat_source
    'C' 'C' 0.0033 0.0016
                         'International Tables Vol C Tables 4.2.6.8 and 6.1.1.4'
    'H' 'H' 0.0000 0.0000
                         'International Tables Vol C Tables 4.2.6.8 and 6.1.1.4'
    'N' 'N' 0.0061 0.0033
                         'International Tables Vol C Tables 4.2.6.8 and 6.1.1.4'
    'O' 'O' 0.0106 0.0060
                         'International Tables Vol C Tables 4.2.6.8 and 6.1.1.4'
    'P' 'P' 0.1023 0.0942
                         'International Tables Vol C Tables 4.2.6.8 and 6.1.1.4'
    'S' 'S' 0.1246 0.1234
                         'International Tables Vol C Tables 4.2.6.8 and 6.1.1.4'
_computing_data_collection
;
CrysAlis CCD (Oxford Diffraction, 2006)
;
_computing_cell_refinement
;
CrysAlis CCD (Oxford Diffraction, 2006)
;
_computing_data_reduction
;
CrysAlis RED (Oxford Diffraction, 2006)
;
_computing_structure_solution     'SHELXS97 (Sheldrick, 2008)'
_computing_structure_refinement     'SHELXL97 (Sheldrick, 2008)'
_computing_molecular_graphics     'XP within SHELXTL (Sheldrick, 2008)'
_computing_publication_material     'PLATON (Spek, 2009)'
loop_
    _atom_site_type_symbol
    _atom_site_label
    _atom_site_fract_x
    _atom_site_fract_y
    _atom_site_fract_z
    _atom_site_U_iso_or_equiv
    _atom_site_adp_type
    _atom_site_calc_flag
    _atom_site_refinement_flags
    _atom_site_occupancy
    _atom_site_symmetry_multiplicity
    _atom_site_disorder_assembly
    _atom_site_disorder_group
    P P1 -0.72846(3) -0.17887(6) -0.99705(4) 0.03893(14) Uani d . 1 1 . .
    S S1 -0.88898(4) -0.24929(6) -0.92536(5) 0.04416(14) Uani d . 1 1 . .
    N N1 -0.83352(11) -0.18063(19) -1.00894(14) 0.0476(4) Uani d . 1 1 . .
    N N2 -0.57619(11) -0.5029(2) -0.71028(15) 0.0466(5) Uani d . 1 1 . .
    O O1 -0.86516(14) -0.20683(19) -0.81208(13) 0.0773(6) Uani d . 1 1 . .
    O O2 -0.98092(11) -0.22632(19) -0.96904(16) 0.0740(5) Uani d . 1 1 . .
    O O3 -0.67793(12) -0.30800(18) -0.96015(16) 0.0681(5) Uani d . 1 1 . .
    O O4 -0.69770(10) -0.04211(17) -0.92503(14) 0.0618(4) Uani d . 1 1 . .
    O O5 -0.70883(10) -0.14025(18) -1.11691(12) 0.0586(4) Uani d . 1 1 . .
    C C1 -0.87219(12) -0.4386(2) -0.92758(17) 0.0373(5) Uani d . 1 1 . .
    C C2 -0.86269(19) -0.5079(3) -1.0247(2) 0.0609(6) Uani d . 1 1 . .
    H H2 -0.8643 -0.4558 -1.0902 0.073 Uiso calc R 1 1 . .
    C C3 -0.8507(2) -0.6556(3) -1.0247(2) 0.0725(8) Uani d . 1 1 . .
    H H3 -0.8449 -0.7025 -1.0908 0.087 Uiso calc R 1 1 . .
    C C4 -0.84735(16) -0.7336(3) -0.9293(2) 0.0635(7) Uani d . 1 1 . .
    H H4 -0.8390 -0.8329 -0.9298 0.076 Uiso calc R 1 1 . .
    C C5 -0.85644(15) -0.6633(3) -0.8328(2) 0.0567(6) Uani d . 1 1 . .
    H H5 -0.8545 -0.7152 -0.7671 0.068 Uiso calc R 1 1 . .
    C C6 -0.86836(14) -0.5174(3) -0.83254(17) 0.0474(6) Uani d . 1 1 . .
    H H6 -0.8740 -0.4709 -0.7662 0.057 Uiso calc R 1 1 . .
    C C7 -0.60472(19) -0.0089(4) -0.9058(3) 0.1007(12) Uani d . 1 1 . .
    H H7A -0.5927 0.0693 -0.9531 0.151 Uiso calc R 1 1 . .
    H H7B -0.5715 -0.0923 -0.9218 0.151 Uiso calc R 1 1 . .
    H H7C -0.5880 0.0184 -0.8295 0.151 Uiso calc R 1 1 . .
    C C8 -0.7451(2) -0.0104(3) -1.1696(2) 0.0815(9) Uani d . 1 1 . .
    H H8B -0.7178 0.0719 -1.1307 0.122 Uiso calc R 1 1 . .
    H H8A -0.8077 -0.0078 -1.1680 0.122 Uiso calc R 1 1 . .
    H H8C -0.7339 -0.0084 -1.2453 0.122 Uiso calc R 1 1 . .
    C C9 -0.62334(17) -0.5989(3) -0.7979(2) 0.0644(7) Uani d . 1 1 . .
    H H9B -0.6614 -0.6634 -0.7650 0.097 Uiso calc R 1 1 . .
    H H9A -0.5809 -0.6538 -0.8314 0.097 Uiso calc R 1 1 . .
    H H9C -0.6581 -0.5414 -0.8535 0.097 Uiso calc R 1 1 . .
    C C10 -0.52163(19) -0.5918(3) -0.6247(2) 0.0697(7) Uani d . 1 1 . .
    H H10B -0.4877 -0.5297 -0.5716 0.105 Uiso calc R 1 1 . .
    H H10A -0.4824 -0.6516 -0.6597 0.105 Uiso calc R 1 1 . .
    H H10C -0.5595 -0.6515 -0.5876 0.105 Uiso calc R 1 1 . .
    C C11 -0.51646(17) -0.4051(3) -0.7616(2) 0.0689(7) Uani d . 1 1 . .
    H H11C -0.4744 -0.4614 -0.7947 0.103 Uiso calc R 1 1 . .
    H H11B -0.4857 -0.3433 -0.7056 0.103 Uiso calc R 1 1 . .
    H H11A -0.5507 -0.3475 -0.8177 0.103 Uiso calc R 1 1 . .
    C C12 -0.63993(19) -0.4189(3) -0.6587(2) 0.0727(8) Uani d . 1 1 . .
    H H12C -0.6751 -0.3617 -0.7142 0.109 Uiso calc R 1 1 . .
    H H12B -0.6091 -0.3567 -0.6030 0.109 Uiso calc R 1 1 . .
    H H12A -0.6776 -0.4830 -0.6249 0.109 Uiso calc R 1 1 . .
loop_
    _atom_site_aniso_label
    _atom_site_aniso_U_11
    _atom_site_aniso_U_22
    _atom_site_aniso_U_33
    _atom_site_aniso_U_12
    _atom_site_aniso_U_13
    _atom_site_aniso_U_23
    P1 0.0396(3) 0.0345(3) 0.0437(3) -0.0002(3) 0.0096(2) 0.0012(3)
    S1 0.0473(3) 0.0415(3) 0.0467(3) -0.0013(2) 0.0171(2) 0.0014(3)
    N1 0.0389(10) 0.0518(11) 0.0528(11) -0.0007(8) 0.0085(8) 0.0104(9)
    N2 0.0414(11) 0.0503(12) 0.0489(11) -0.0025(9) 0.0087(8) 0.0038(9)
    O1 0.1328(17) 0.0603(11) 0.0427(10) -0.0138(11) 0.0264(10) -0.0104(8)
    O2 0.0463(10) 0.0711(11) 0.1084(15) 0.0072(8) 0.0238(9) 0.0168(10)
    O3 0.0553(11) 0.0492(10) 0.0971(14) 0.0065(8) 0.0017(9) 0.0155(9)
    O4 0.0595(11) 0.0609(11) 0.0665(11) -0.0170(8) 0.0142(8) -0.0184(9)
    O5 0.0662(11) 0.0632(11) 0.0513(10) 0.0048(8) 0.0248(8) 0.0029(8)
    C1 0.0332(11) 0.0441(11) 0.0348(11) -0.0091(8) 0.0064(8) -0.0025(10)
    C2 0.0954(19) 0.0482(14) 0.0417(13) -0.0123(13) 0.0188(12) -0.0044(11)
    C3 0.101(2) 0.0536(17) 0.0659(18) -0.0144(14) 0.0224(15) -0.0256(14)
    C4 0.0629(16) 0.0392(14) 0.089(2) -0.0055(11) 0.0140(14) -0.0010(15)
    C5 0.0580(16) 0.0503(15) 0.0607(16) -0.0055(11) 0.0047(12) 0.0146(12)
    C6 0.0552(14) 0.0525(14) 0.0344(13) -0.0052(11) 0.0059(10) 0.0045(10)
    C7 0.073(2) 0.102(3) 0.124(3) -0.0374(19) 0.0050(19) -0.027(2)
    C8 0.101(2) 0.081(2) 0.0664(18) 0.0027(17) 0.0261(16) 0.0275(15)
    C9 0.0523(15) 0.0679(16) 0.0732(17) -0.0069(12) 0.0099(13) -0.0097(14)
    C10 0.0601(15) 0.0793(18) 0.0679(18) 0.0110(14) 0.0030(12) 0.0266(14)
    C11 0.0565(16) 0.0727(18) 0.0772(19) -0.0160(13) 0.0083(13) 0.0213(14)
    C12 0.0573(15) 0.0800(19) 0.081(2) 0.0114(15) 0.0116(13) -0.0142(16)
_geom_special_details
;
 All esds (except the esd in the dihedral angle between two l.s. planes)
 are estimated using the full covariance matrix.  The cell esds are taken
 into account individually in the estimation of esds in distances, angles
 and torsion angles; correlations between esds in cell parameters are only
 used when they are defined by crystal symmetry.  An approximate (isotropic)
 treatment of cell esds is used for estimating esds involving l.s. planes.
;
loop_
    _geom_bond_atom_site_label_1
    _geom_bond_atom_site_label_2
    _geom_bond_site_symmetry_2
    _geom_bond_distance
    _geom_bond_publ_flag
    P1 O3 . 1.4597(17) ?
    P1 O5 . 1.5718(16) ?
    P1 O4 . 1.5738(16) ?
    P1 N1 . 1.5915(17) ?
    S1 O1 . 1.4290(16) ?
    S1 O2 . 1.4447(16) ?
    S1 N1 . 1.5510(18) ?
    S1 C1 . 1.774(2) ?
    N2 C12 . 1.457(3) ?
    N2 C10 . 1.486(3) ?
    N2 C11 . 1.486(3) ?
    N2 C9 . 1.492(3) ?
    O4 C7 . 1.440(3) ?
    O5 C8 . 1.437(3) ?
    C1 C6 . 1.362(3) ?
    C1 C2 . 1.370(3) ?
    C2 C3 . 1.381(4) ?
    C2 H2 . 0.9300 ?
    C3 C4 . 1.361(4) ?
    C3 H3 . 0.9300 ?
    C4 C5 . 1.367(3) ?
    C4 H4 . 0.9300 ?
    C5 C6 . 1.365(3) ?
    C5 H5 . 0.9300 ?
    C6 H6 . 0.9300 ?
    C7 H7A . 0.9600 ?
    C7 H7B . 0.9600 ?
    C7 H7C . 0.9600 ?
    C8 H8B . 0.9600 ?
    C8 H8A . 0.9600 ?
    C8 H8C . 0.9600 ?
    C9 H9B . 0.9600 ?
    C9 H9A . 0.9600 ?
    C9 H9C . 0.9600 ?
    C10 H10B . 0.9600 ?
    C10 H10A . 0.9600 ?
    C10 H10C . 0.9600 ?
    C11 H11C . 0.9600 ?
    C11 H11B . 0.9600 ?
    C11 H11A . 0.9600 ?
    C12 H12C . 0.9600 ?
    C12 H12B . 0.9600 ?
    C12 H12A . 0.9600 ?
loop_
    _geom_angle_atom_site_label_1
    _geom_angle_atom_site_label_2
    _geom_angle_atom_site_label_3
    _geom_angle_site_symmetry_1
    _geom_angle_site_symmetry_3
    _geom_angle
    _geom_angle_publ_flag
    O3 P1 O5 . . 107.99(10) ?
    O3 P1 O4 . . 112.76(10) ?
    O5 P1 O4 . . 104.56(9) ?
    O3 P1 N1 . . 120.12(10) ?
    O5 P1 N1 . . 104.05(9) ?
    O4 P1 N1 . . 105.99(9) ?
    O1 S1 O2 . . 114.42(12) ?
    O1 S1 N1 . . 115.58(11) ?
    O2 S1 N1 . . 107.03(10) ?
    O1 S1 C1 . . 105.65(11) ?
    O2 S1 C1 . . 105.98(10) ?
    N1 S1 C1 . . 107.57(10) ?
    S1 N1 P1 . . 125.74(11) ?
    C12 N2 C10 . . 109.7(2) ?
    C12 N2 C11 . . 110.1(2) ?
    C10 N2 C11 . . 108.40(18) ?
    C12 N2 C9 . . 109.99(19) ?
    C10 N2 C9 . . 109.5(2) ?
    C11 N2 C9 . . 109.07(19) ?
    C7 O4 P1 . . 118.14(16) ?
    C8 O5 P1 . . 119.47(16) ?
    C6 C1 C2 . . 118.9(2) ?
    C6 C1 S1 . . 120.41(16) ?
    C2 C1 S1 . . 120.68(17) ?
    C1 C2 C3 . . 119.7(2) ?
    C1 C2 H2 . . 120.2 ?
    C3 C2 H2 . . 120.2 ?
    C4 C3 C2 . . 121.0(2) ?
    C4 C3 H3 . . 119.5 ?
    C2 C3 H3 . . 119.5 ?
    C3 C4 C5 . . 118.9(2) ?
    C3 C4 H4 . . 120.6 ?
    C5 C4 H4 . . 120.6 ?
    C6 C5 C4 . . 120.3(2) ?
    C6 C5 H5 . . 119.9 ?
    C4 C5 H5 . . 119.9 ?
    C1 C6 C5 . . 121.2(2) ?
    C1 C6 H6 . . 119.4 ?
    C5 C6 H6 . . 119.4 ?
    O4 C7 H7A . . 109.5 ?
    O4 C7 H7B . . 109.5 ?
    H7A C7 H7B . . 109.5 ?
    O4 C7 H7C . . 109.5 ?
    H7A C7 H7C . . 109.5 ?
    H7B C7 H7C . . 109.5 ?
    O5 C8 H8B . . 109.5 ?
    O5 C8 H8A . . 109.5 ?
    H8B C8 H8A . . 109.5 ?
    O5 C8 H8C . . 109.5 ?
    H8B C8 H8C . . 109.5 ?
    H8A C8 H8C . . 109.5 ?
    N2 C9 H9B . . 109.5 ?
    N2 C9 H9A . . 109.5 ?
    H9B C9 H9A . . 109.5 ?
    N2 C9 H9C . . 109.5 ?
    H9B C9 H9C . . 109.5 ?
    H9A C9 H9C . . 109.5 ?
    N2 C10 H10B . . 109.5 ?
    N2 C10 H10A . . 109.5 ?
    H10B C10 H10A . . 109.5 ?
    N2 C10 H10C . . 109.5 ?
    H10B C10 H10C . . 109.5 ?
    H10A C10 H10C . . 109.5 ?
    N2 C11 H11C . . 109.5 ?
    N2 C11 H11B . . 109.5 ?
    H11C C11 H11B . . 109.5 ?
    N2 C11 H11A . . 109.5 ?
    H11C C11 H11A . . 109.5 ?
    H11B C11 H11A . . 109.5 ?
    N2 C12 H12C . . 109.5 ?
    N2 C12 H12B . . 109.5 ?
    H12C C12 H12B . . 109.5 ?
    N2 C12 H12A . . 109.5 ?
    H12C C12 H12A . . 109.5 ?
    H12B C12 H12A . . 109.5 ?
data_global
_journal_date_recd_electronic     2011-10-28
_journal_date_accepted     2011-12-21
_journal_name_full     'Acta Crystallographica, Section E'
_journal_year     2012
_journal_volume     68
_journal_issue      2
_journal_page_first     o273
_journal_page_last     o273
_journal_paper_category     QO
_journal_paper_doi     10.1107/S1600536811055024
_journal_coeditor_code     WN2457
_publ_contact_author_name     'Elizaveta A. Trush'
_publ_contact_author_address
;
National Taras Shevchenko University,
Department of Chemistry,
Volodymyrska str. 64, 01033 Kyiv, Ukraine
;
_publ_contact_author_email     elizaveta@univ.kiev.ua
_publ_contact_author_fax     ' '
_publ_contact_author_phone     '38044 239 33 92'
_publ_section_title
;
Tetramethylammonium dimethyl (phenylsulfonylamido)phosphate(1-)
;
loop_
    _publ_author_name
    _publ_author_address
    'Elizaveta A. Trush'
;
National Taras Shevchenko University,
Department of Chemistry,
Volodymyrska str. 64, 01601 Kyiv, Ukraine
;
    'Oleg V. Shishkin'
;
STC "Institute for Syngle Crystals"
60 Lenina ave.
Khar'kov 61001
Ukraine
;
    'Victor A. Trush'
;
National Taras Shevchenko University,
Department of Chemistry,
Volodymyrska str. 64, 01601 Kyiv, Ukraine
;
    'Irina S. Konovalova'
;
STC "Institute for Syngle Crystals"
60 Lenina ave.
Khar'kov 61001
Ukraine
;
    'Tetyana Yu. Sliva'
;
National Taras Shevchenko University,
Department of Chemistry,
Volodymyrska str. 64, 01601 Kyiv, Ukraine
;
