# Supplementary material for: Tetra­methyl­ammonium dimethyl (phenyl­sulfonyl­amido)phosphate(1−)
Source: Acta Crystallogr Sect E Struct Rep Online. 2012 Jan 7;68(Pt 2):o273. doi: 10.1107/S1600536811055024 (PMC3274970; doi:10.1107/S1600536811055024)
Supplement: Supplementary file 2 [file e-68-0o273-Isup2.hkl]

# 
# h,k,l, Fc-squared, Fo-squared, sigma(Fo-squared) and status flag 
# 
data_I
_shelx_title ' kiev139 in Cc' 
_shelx_refln_list_code          4 
_shelx_F_calc_maximum      193.41 
_exptl_crystal_F_000       724.00 
_reflns_d_resolution_high  0.7107 
 
loop_ 
 _symmetry_equiv_pos_as_xyz 
 'x, y, z' 
 'x, -y, z+1/2' 
 'x+1/2, y+1/2, z' 
 'x+1/2, -y+1/2, z+1/2' 
 
_cell_length_a    15.2840 
_cell_length_b     9.2690 
_cell_length_c    12.1650 
_cell_angle_alpha  90.000 
_cell_angle_beta   98.279 
_cell_angle_gamma  90.000 
 
_shelx_F_squared_multiplier     1.000 
 
loop_ 
 _refln_index_h 
 _refln_index_k 
 _refln_index_l 
 _refln_F_squared_calc 
 _refln_F_squared_meas 
 _refln_F_squared_sigma 
 _refln_observed_status 
   3   1 -17       23.22       62.71     40.71 o 
  -4   0 -16        8.55       10.86     32.39 o 
  -2   0 -16       26.45       28.38     27.20 o 
   0   0 -16       68.61      151.22     49.72 o 
   2   0 -16       33.52       46.88     43.69 o 
   4   0 -16      121.53      209.36     66.76 o 
   6   0 -16       72.89       80.92     49.18 o 
   8   0 -16        3.20       22.24     52.63 o 
  10   0 -16      120.48      172.13     66.00 o 
  -3   1 -16        1.58        2.70     18.11 o 
  -1   1 -16       22.56        1.51     59.78 o 
   1   1 -16       44.68       60.15     37.40 o 
   3   1 -16        0.65        8.80     35.27 o 
   5   1 -16        3.45       34.99     37.85 o 
   7   1 -16       49.64       76.15     39.64 o 
   9   1 -16        7.18       11.57     36.70 o 
  -2   2 -16       50.76       68.35     24.65 o 
   0   2 -16       80.73       96.27     64.38 o 
   2   2 -16        5.22        0.00     64.59 o 
   4   2 -16       37.37       75.56     37.56 o 
   6   2 -16       81.93      111.11     37.78 o 
   8   2 -16        5.36       21.76     63.33 o 
  -1   3 -16       19.59        0.00     71.75 o 
   1   3 -16       34.73        3.47     63.46 o 
   3   3 -16       49.11       49.74     68.25 o 
   5   3 -16       19.18       14.99     83.27 o 
   7   3 -16       23.30       23.37     79.42 o 
   0   4 -16        4.78        0.00     65.83 o 
   2   4 -16       23.84       36.69     69.08 o 
   4   4 -16        9.21        0.00     81.15 o 
   6   4 -16        8.02        0.00     79.01 o 
  -7   1 -15       60.91       85.71     24.42 o 
  -5   1 -15       62.18       70.71     20.39 o 
  -3   1 -15       11.82       26.20     20.26 o 
  -1   1 -15      126.90      188.03     36.32 o 
   1   1 -15      163.02      201.69     35.91 o 
   3   1 -15       12.86       15.81     37.24 o 
   5   1 -15       97.82      136.14     38.52 o 
   7   1 -15      120.75      202.72     44.07 o 
   9   1 -15        2.10       31.15     41.17 o 
  11   1 -15      100.03      136.27     45.51 o 
  -6   2 -15        6.49       30.91     22.66 o 
  -4   2 -15       32.46       38.12     18.47 o 
  -2   2 -15       31.98       29.44     28.37 o 
   0   2 -15        7.68        0.00     53.52 o 
   2   2 -15       85.91      127.86     41.44 o 
   4   2 -15      104.25      173.91     42.87 o 
   6   2 -15       25.66       68.78     43.43 o 
   8   2 -15       31.19       65.37     72.78 o 
  10   2 -15       85.32       82.64     50.10 o 
  12   2 -15       33.38       19.27     65.98 o 
  -5   3 -15        6.13        8.81     17.24 o 
  -3   3 -15        4.31       14.54     19.56 o 
  -1   3 -15       18.11        8.25     21.47 o 
   1   3 -15        0.08        0.00     60.17 o 
   3   3 -15       12.12       19.10     58.75 o 
   5   3 -15       14.31        0.00     63.48 o 
   7   3 -15       34.77       17.49     62.83 o 
   9   3 -15       30.30       16.85     52.55 o 
  11   3 -15       39.18       89.03     67.41 o 
  -4   4 -15        6.73        6.42     22.18 o 
  -2   4 -15       12.53        0.00     72.91 o 
   0   4 -15       49.34        0.00     75.05 o 
   2   4 -15       61.13      107.16     76.98 o 
   4   4 -15       12.56        7.67     83.34 o 
   6   4 -15       27.42        1.92     77.23 o 
   8   4 -15       21.62        0.00     72.38 o 
  10   4 -15       25.95        1.05     74.08 o 
  -3   5 -15       32.82       40.88     27.54 o 
   7   5 -15       22.61       34.55     62.64 o 
  -8   0 -14       20.51       28.96     29.20 o 
  -6   0 -14       74.48      107.07     30.59 o 
  -4   0 -14       43.05       45.67     22.04 o 
  -2   0 -14       21.91       23.47     43.49 o 
   0   0 -14      190.42      290.90     55.13 o 
   2   0 -14       39.44       59.71     49.85 o 
   4   0 -14        2.91        8.48     50.09 o 
   6   0 -14      359.50      383.01     67.64 o 
   8   0 -14       26.35        7.59     54.89 o 
  10   0 -14       96.31      158.83     60.11 o 
  12   0 -14      259.83      349.22     65.27 o 
  14   0 -14      105.00      134.59     62.87 o 
  -9   1 -14        1.80        0.00     19.00 o 
  -7   1 -14        2.59        6.28     19.31 o 
  -5   1 -14        6.56       15.59     18.25 o 
  -3   1 -14        3.79        8.58     18.46 o 
  -1   1 -14        5.25        4.78     28.32 o 
   1   1 -14       15.80       20.47     34.12 o 
   3   1 -14       91.84      106.31     37.53 o 
   5   1 -14       26.04       64.92     39.47 o 
   7   1 -14        4.03        7.68     35.57 o 
   9   1 -14       46.14       54.50     40.15 o 
  11   1 -14       17.21       47.28     38.07 o 
  13   1 -14        2.20       20.03     39.48 o 
  -8   2 -14       26.79       27.42     19.47 o 
  -6   2 -14       57.34       65.08     18.37 o 
  -4   2 -14       27.57       27.21     14.39 o 
  -2   2 -14       41.62       53.38     24.02 o 
   0   2 -14       78.05       98.31     32.44 o 
   2   2 -14      142.67      143.80     34.36 o 
   4   2 -14        5.64       15.24     37.68 o 
   6   2 -14       62.49      129.55     57.52 o 
   8   2 -14       96.41       81.81     35.04 o 
  10   2 -14       15.42       35.11     39.05 o 
  12   2 -14       90.88       67.59     55.04 o 
  14   2 -14       46.93       59.79     47.30 o 
  -7   3 -14       27.20       40.18     17.29 o 
  -5   3 -14       15.55       26.36     16.52 o 
  -3   3 -14       14.51        7.52     20.24 o 
  -1   3 -14       42.69       36.62     21.16 o 
   1   3 -14       64.70      107.74     63.34 o 
   3   3 -14       85.73      103.14     63.88 o 
   5   3 -14      109.78      127.48     62.59 o 
   7   3 -14       34.63       77.05     62.47 o 
   9   3 -14       51.00       57.05     57.90 o 
  11   3 -14       99.45      100.10     67.51 o 
  13   3 -14       70.17       35.46     61.95 o 
  -6   4 -14       25.25       15.69     26.76 o 
  -4   4 -14       21.06       24.24     23.35 o 
  -2   4 -14       25.22       26.64     36.23 o 
   8   4 -14       26.29       52.21     63.67 o 
  10   4 -14      101.77       83.96     64.78 o 
  12   4 -14       15.16       50.86     56.46 o 
  -5   5 -14       37.80       13.84     27.07 o 
  -3   5 -14       21.52       13.99     22.88 o 
  11   5 -14       26.92       58.73     69.57 o 
  -4   6 -14       67.50       96.43     29.44 o 
 -11   1 -13       24.78       26.27     18.86 o 
  -9   1 -13        2.72       14.79     17.87 o 
  -7   1 -13       82.97       96.75     21.91 o 
  -5   1 -13      115.79      134.73     19.58 o 
  -3   1 -13        4.29       12.48     14.57 o 
  -1   1 -13       59.42      106.24     31.64 o 
   1   1 -13      218.61      286.04     39.44 o 
   3   1 -13       28.33       60.97     32.28 o 
   5   1 -13       97.85      106.57     37.60 o 
   7   1 -13      285.08      345.56     39.55 o 
   9   1 -13       43.49       54.51     33.87 o 
  11   1 -13      113.36      133.34     41.38 o 
  13   1 -13      209.15      238.93     40.14 o 
  15   1 -13       64.31       94.35     52.19 o 
 -10   2 -13       26.46       24.37     19.27 o 
  -8   2 -13       15.97       10.78     16.92 o 
  -6   2 -13       15.12       12.19     16.33 o 
  -4   2 -13       12.50       13.49     14.97 o 
  -2   2 -13       89.25       89.20     19.09 o 
   0   2 -13       14.98       29.23     29.30 o 
   2   2 -13       18.34       40.29     32.25 o 
   4   2 -13       93.93      123.90     37.74 o 
   6   2 -13       45.77       72.88     36.25 o 
   8   2 -13        6.82        6.86     34.35 o 
  10   2 -13       51.06       76.40     35.25 o 
  12   2 -13       83.62      110.47     57.23 o 
  14   2 -13       24.18       54.19     56.38 o 
  -9   3 -13        1.60        4.44     17.12 o 
  -7   3 -13        6.45        9.21     17.08 o 
  -5   3 -13       29.51       50.17     17.26 o 
  -3   3 -13        5.38        5.68     19.66 o 
  -1   3 -13       41.28       62.01     37.70 o 
   5   3 -13       70.35       76.09     63.41 o 
   7   3 -13      164.34      162.20     63.59 o 
   9   3 -13       50.45      104.47     60.55 o 
  11   3 -13       90.91      115.33     63.46 o 
  13   3 -13      102.13       84.99     58.24 o 
  15   3 -13       39.96       22.28     60.72 o 
  -8   4 -13       36.85       50.05     23.18 o 
  -6   4 -13       36.60       36.52     16.38 o 
  -4   4 -13       14.50       18.67     14.76 o 
  -2   4 -13       19.08       19.01     17.67 o 
  10   4 -13       62.23       65.64     48.47 o 
  12   4 -13       44.06       91.13     60.00 o 
  14   4 -13       41.93       27.92     56.15 o 
  -7   5 -13       14.41       23.80     26.56 o 
  -5   5 -13       24.46       31.60     26.14 o 
  11   5 -13      164.44      186.04     59.12 o 
  13   5 -13       13.68        0.00     65.85 o 
  -6   6 -13        5.64        6.55     24.10 o 
  -4   6 -13        9.77        5.12     29.49 o 
  -5   7 -13       12.07       15.90     24.97 o 
  -3   7 -13       72.66      107.66     35.54 o 
  -2   8 -13        3.22        0.00     24.69 o 
 -12   0 -12       50.50       46.38     33.42 o 
 -10   0 -12       14.68       25.34     29.88 o 
  -8   0 -12      113.49      144.34     32.42 o 
  -6   0 -12      453.45      494.72     42.44 o 
  -4   0 -12      196.16      176.49     22.76 o 
  -2   0 -12      320.85      250.79     27.58 o 
   0   0 -12      774.63      858.72     65.60 o 
   2   0 -12     1140.49     1327.64     75.83 o 
   4   0 -12       61.99       19.20     44.98 o 
   6   0 -12      380.54      415.41     60.39 o 
   8   0 -12      523.27      515.83     60.85 o 
  10   0 -12       47.10       30.12     44.45 o 
  12   0 -12       74.30      130.75     50.67 o 
  14   0 -12      216.96      234.70     50.60 o 
  16   0 -12       47.51       73.66     49.93 o 
 -11   1 -12       18.79       17.98     19.68 o 
  -9   1 -12       62.10       45.64     18.17 o 
  -7   1 -12       16.41       12.87     17.33 o 
  -5   1 -12       49.78       43.32     15.74 o 
  -3   1 -12      140.40      142.25     16.86 o 
  -1   1 -12      202.79      176.62     23.13 o 
   1   1 -12       39.52       61.11     30.34 o 
   3   1 -12      110.70       97.17     36.76 o 
   5   1 -12      175.05      136.44     36.03 o 
   7   1 -12       28.18        6.11     32.37 o 
   9   1 -12       27.22       21.67     36.66 o 
  11   1 -12       30.19       30.52     31.60 o 
  13   1 -12       54.93       50.24     37.17 o 
  15   1 -12       15.37       34.89     31.52 o 
  17   1 -12        2.25       20.66     48.44 o 
 -12   2 -12       30.12       30.32     19.57 o 
 -10   2 -12       22.02       43.82     18.55 o 
  -8   2 -12        4.51       13.11     16.25 o 
  -6   2 -12       37.48       64.33     17.33 o 
  -4   2 -12       17.23       30.64     13.99 o 
  -2   2 -12        6.88       12.64     23.08 o 
   0   2 -12      129.12      114.94     22.30 o 
   2   2 -12       63.04      101.70     33.72 o 
   4   2 -12       70.82       81.63     34.76 o 
   6   2 -12      342.63      393.17     42.38 o 
   8   2 -12      118.32      123.24     34.73 o 
  10   2 -12       22.88       39.72     36.53 o 
  12   2 -12      189.03      197.45     54.14 o 
  14   2 -12      131.75      101.28     56.93 o 
  16   2 -12       40.03       51.72     54.86 o 
 -11   3 -12       18.39       18.89     19.32 o 
  -9   3 -12       27.91       27.64     17.35 o 
  -7   3 -12       23.70       20.87     16.10 o 
  -5   3 -12       56.27       40.03     16.11 o 
  -3   3 -12       25.26       19.66     16.88 o 
   9   3 -12       67.74       72.18     58.81 o 
  11   3 -12       44.03        8.49     55.37 o 
  13   3 -12       34.07       22.53     50.88 o 
  15   3 -12       57.14       69.13     53.19 o 
 -10   4 -12       12.61       32.76     16.83 o 
  -8   4 -12       39.64       36.45     15.36 o 
  -6   4 -12       37.02       30.04     14.90 o 
  -4   4 -12       93.49       94.62     15.32 o 
  -2   4 -12       95.44       86.72     19.29 o 
  12   4 -12      111.69      143.55     57.86 o 
  14   4 -12       33.84       24.04     53.87 o 
  -9   5 -12       27.58       30.35     28.84 o 
  -7   5 -12       34.21       35.19     23.73 o 
  -5   5 -12       27.76       31.77     21.71 o 
  13   5 -12       93.15       48.83     64.24 o 
  -8   6 -12       88.78       99.34     24.60 o 
  -6   6 -12       31.09       18.63     26.28 o 
  -4   6 -12       42.00       74.71     32.49 o 
  -7   7 -12        7.78       13.25     22.58 o 
  -5   7 -12       19.32        7.07     29.69 o 
  -3   7 -12        9.69       13.15     30.43 o 
  -4   8 -12        6.80        8.38     27.32 o 
 -13   1 -11       19.90       11.55     19.22 o 
 -11   1 -11      161.60      181.97     24.01 o 
  -9   1 -11       52.86       55.45     19.40 o 
  -7   1 -11       46.17       38.13     16.64 o 
  -5   1 -11      236.98      280.19     17.97 o 
  -3   1 -11       39.06       35.73     14.61 o 
  -1   1 -11      432.72      430.24     25.80 o 
   1   1 -11      449.01      497.81     31.26 o 
   3   1 -11      260.65      308.81     38.83 o 
   5   1 -11      307.84      252.02     38.01 o 
   7   1 -11     1067.62     1145.17     52.59 o 
   9   1 -11      233.05      235.99     35.12 o 
  11   1 -11       68.68       95.42     32.81 o 
  13   1 -11      269.01      298.40     40.82 o 
  15   1 -11      228.56      268.82     38.44 o 
  17   1 -11       15.17       36.13     38.23 o 
 -12   2 -11        0.35       11.74     19.78 o 
 -10   2 -11       30.78       31.54     16.10 o 
  -8   2 -11      166.39      165.83     20.67 o 
  -6   2 -11      139.77      119.44     17.18 o 
  -4   2 -11       55.25       64.09     15.70 o 
  -2   2 -11       65.03       68.60     24.11 o 
   0   2 -11      397.15      373.86     47.06 o 
   2   2 -11      278.38      284.63     45.63 o 
   4   2 -11       21.51       48.42     47.90 o 
   6   2 -11       77.33       67.25     35.19 o 
   8   2 -11        5.89       15.97     32.77 o 
  10   2 -11       93.26       85.34     31.50 o 
  12   2 -11       52.84       42.76     53.01 o 
  14   2 -11       31.88       42.48     53.42 o 
  16   2 -11        2.49       12.33     40.25 o 
 -13   3 -11        8.38        9.91     17.49 o 
 -11   3 -11        6.21       15.94     15.83 o 
  -9   3 -11       24.39       46.98     15.88 o 
  -7   3 -11       47.54       57.10     16.60 o 
  -5   3 -11       53.01       45.82     15.11 o 
  -3   3 -11       94.24       92.98     22.97 o 
   9   3 -11      282.43      265.29     58.44 o 
  11   3 -11       52.76       62.81     48.19 o 
  13   3 -11      181.12      170.88     56.61 o 
  15   3 -11       62.68       91.14     48.36 o 
  17   3 -11       64.14       63.43     40.71 o 
 -12   4 -11       19.47        8.02     17.55 o 
 -10   4 -11       15.66       27.47     16.12 o 
  -8   4 -11       22.94       22.27     15.37 o 
  -6   4 -11      138.45      128.97     18.10 o 
  -4   4 -11       92.00       85.73     14.98 o 
  -2   4 -11       96.65       96.71     20.53 o 
  12   4 -11       51.45       20.29     53.83 o 
  14   4 -11       26.17        4.01     54.32 o 
  16   4 -11       27.54       10.94     56.13 o 
 -11   5 -11        8.48       11.06     23.16 o 
  -9   5 -11       84.85       84.52     29.51 o 
  -7   5 -11       59.27       46.58     24.77 o 
  -5   5 -11       51.90       61.06     30.55 o 
  15   5 -11       36.59       27.87     53.67 o 
 -10   6 -11        2.68        2.09     29.20 o 
  -8   6 -11       21.79       29.12     21.24 o 
  -6   6 -11       36.03       37.77     21.59 o 
  -4   6 -11       10.04       18.24     24.15 o 
  -9   7 -11       96.14       99.49     32.63 o 
  -7   7 -11       77.16       86.80     25.01 o 
  -5   7 -11        0.36        1.73     23.24 o 
  -6   8 -11       37.03        8.69     26.60 o 
  -4   8 -11       12.90        0.00     27.96 o 
  -5   9 -11        9.99       18.31     25.82 o 
  -3   9 -11        2.00        9.19     27.25 o 
 -14   0 -10        5.84       12.46     27.21 o 
 -12   0 -10      189.07      213.71     34.09 o 
 -10   0 -10      263.29      300.28     36.86 o 
  -8   0 -10       45.82       51.70     27.39 o 
  -6   0 -10     1721.25     1798.23     62.65 o 
  -4   0 -10     1075.97     1084.20     30.11 o 
  -2   0 -10      356.75      343.46     29.06 o 
   0   0 -10     2674.04     2551.78     87.77 o 
   2   0 -10     3338.59     3459.18     54.64 o 
   4   0 -10     2090.41     2174.99     87.04 o 
   6   0 -10      983.07      937.61     72.06 o 
   8   0 -10     1361.70     1357.70     79.12 o 
  10   0 -10      381.05      343.77     57.13 o 
  12   0 -10       28.79       57.83     46.90 o 
  14   0 -10      106.41      115.55     48.61 o 
  16   0 -10       75.96       98.06     43.49 o 
 -15   1 -10       22.59       30.93     22.08 o 
 -13   1 -10       11.97       10.37     19.85 o 
 -11   1 -10       20.32       15.64     17.69 o 
  -9   1 -10      227.85      235.86     28.39 o 
  -7   1 -10      155.33      157.53     18.30 o 
  -5   1 -10       37.90       41.37     12.25 o 
  -3   1 -10      593.31      571.01     27.65 o 
  -1   1 -10      434.41      418.58     26.23 o 
   1   1 -10      110.12       72.78     32.69 o 
   3   1 -10      249.96      248.82     37.33 o 
   5   1 -10      274.94      217.00     38.33 o 
   7   1 -10      126.57      133.34     37.54 o 
   9   1 -10       67.43       89.48     36.12 o 
  11   1 -10       93.33       86.20     30.62 o 
  13   1 -10       37.34       56.94     32.26 o 
  15   1 -10       52.15       47.99     42.30 o 
  17   1 -10       11.84       15.93     35.67 o 
 -14   2 -10        9.86       16.15     17.96 o 
 -12   2 -10       13.53       19.49     18.34 o 
 -10   2 -10      105.45      109.75     17.74 o 
  -8   2 -10        1.42        5.00     15.49 o 
  -6   2 -10       22.39       21.14     14.93 o 
  -4   2 -10      203.54      184.55     21.56 o 
  -2   2 -10       68.81       61.54     24.91 o 
   0   2 -10      166.91      213.86     43.91 o 
   2   2 -10     1300.96     1345.56     71.06 o 
   4   2 -10       86.74      115.21     50.31 o 
   6   2 -10      405.38      382.60     54.32 o 
   8   2 -10      862.28      891.42     70.78 o 
  10   2 -10       50.66       72.97     33.48 o 
  12   2 -10      189.38      174.32     52.17 o 
  14   2 -10      304.58      331.98     56.84 o 
  16   2 -10       57.49       64.90     49.11 o 
 -13   3 -10       31.91       41.24     16.46 o 
 -11   3 -10       24.02       34.79     16.81 o 
  -9   3 -10       60.01       48.31     15.96 o 
  -7   3 -10      119.17      119.21     16.75 o 
  -5   3 -10      276.61      261.52     19.42 o 
  -3   3 -10       85.20       84.53     21.59 o 
  11   3 -10      167.16      159.96     45.15 o 
  13   3 -10       44.61       14.87     47.80 o 
  15   3 -10       55.70       44.01     43.52 o 
  17   3 -10       27.98       56.40     49.96 o 
 -14   4 -10        1.83        6.26     17.03 o 
 -12   4 -10       21.70       28.96     18.17 o 
 -10   4 -10       37.25       36.17     13.78 o 
  -8   4 -10       80.59       76.93     15.49 o 
  -6   4 -10      130.92      150.30     20.81 o 
  -4   4 -10      149.67      153.68     21.97 o 
  -2   4 -10      521.88      542.81     30.81 o 
  14   4 -10       92.47       61.18     46.36 o 
  16   4 -10       53.62       53.68     52.66 o 
 -13   5 -10        3.35        7.68     23.92 o 
 -11   5 -10       28.12       38.41     25.83 o 
  -9   5 -10       72.76      107.61     25.50 o 
  -7   5 -10       69.18       55.77     15.25 o 
  -5   5 -10       30.42       25.03     14.14 o 
  -3   5 -10       36.72       24.17     14.84 o 
  15   5 -10       72.92       99.63     54.72 o 
 -12   6 -10       12.54       15.59     27.21 o 
 -10   6 -10        4.05        5.37     22.53 o 
  -8   6 -10      161.92      187.77     31.53 o 
  -6   6 -10      103.62      105.66     26.43 o 
  -4   6 -10        0.80        0.00     26.51 o 
  16   6 -10       62.55       57.57     42.81 o 
 -11   7 -10       11.21        0.00     28.08 o 
  -9   7 -10        7.42       14.14     22.12 o 
  -7   7 -10        7.00       16.67     23.80 o 
  -5   7 -10       13.13        0.80     23.96 o 
  -8   8 -10       52.21       71.05     25.57 o 
  -6   8 -10       82.97       94.76     31.35 o 
  -4   8 -10       23.04       25.48     24.26 o 
  -3   9 -10       39.11       30.76     23.51 o 
 -15   1  -9       59.29       58.19     22.59 o 
 -13   1  -9        6.53        5.16     17.77 o 
 -11   1  -9      231.11      272.02     23.39 o 
  -9   1  -9      447.49      512.28     27.35 o 
  -7   1  -9        2.13        0.00     16.14 o 
  -5   1  -9      750.74      732.64     19.46 o 
  -3   1  -9      320.93      312.14     23.27 o 
  -1   1  -9       12.58        6.95     22.20 o 
   1   1  -9     1664.33     1658.27     55.75 o 
   3   1  -9     2449.40     2432.30     32.60 o 
   5   1  -9      154.75      144.03     35.34 o 
   7   1  -9     1483.80     1462.98     53.26 o 
   9   1  -9     1223.38     1261.61     52.94 o 
  11   1  -9      104.25      109.03     40.56 o 
  13   1  -9      262.51      287.26     35.15 o 
  15   1  -9      342.29      380.82     48.75 o 
  17   1  -9       37.25       48.55     44.60 o 
 -16   2  -9        7.79       24.58     20.90 o 
 -14   2  -9       13.87       25.97     18.45 o 
 -12   2  -9       41.85       37.59     18.08 o 
 -10   2  -9       58.78       59.04     16.75 o 
  -8   2  -9      205.19      218.19     19.73 o 
  -6   2  -9      274.03      267.66     19.81 o 
  -4   2  -9      442.12      404.95     26.59 o 
  -2   2  -9      547.13      562.56     43.53 o 
   0   2  -9      437.30      473.23     47.37 o 
   2   2  -9      710.66      673.65     55.00 o 
   4   2  -9      172.18      182.32     47.39 o 
   6   2  -9       58.67       26.48     46.73 o 
   8   2  -9      285.11      327.80     55.91 o 
  10   2  -9      185.86      225.13     34.17 o 
  12   2  -9      126.95      107.97     43.32 o 
  14   2  -9       28.63       14.04     35.79 o 
  16   2  -9       12.28       11.93     40.46 o 
 -15   3  -9        8.64        7.67     19.52 o 
 -13   3  -9        6.00       18.27     18.13 o 
 -11   3  -9       77.94      103.93     18.78 o 
  -9   3  -9       34.51       30.29     15.78 o 
  -7   3  -9       87.25       82.67     16.02 o 
  -5   3  -9       73.43       91.45     15.38 o 
  -3   3  -9      314.14      314.70     25.80 o 
  11   3  -9       57.72       47.74     44.64 o 
  13   3  -9      142.40      145.86     43.23 o 
  15   3  -9      162.29      162.16     49.73 o 
 -14   4  -9        6.51        0.00     18.03 o 
 -12   4  -9       25.43       25.20     16.89 o 
 -10   4  -9       87.76       81.46     17.09 o 
  -8   4  -9       28.58       40.58     15.15 o 
  -6   4  -9      211.42      205.71     17.25 o 
  -4   4  -9      388.43      431.72     27.24 o 
  -2   4  -9       95.43       98.56     17.53 o 
  14   4  -9       77.32       68.56     44.17 o 
  16   4  -9       27.62       15.63     48.66 o 
 -13   5  -9       30.66       25.41     15.46 o 
 -11   5  -9        2.13        4.73     14.88 o 
  -9   5  -9       53.28       52.42     15.88 o 
  -7   5  -9      334.32      323.74     20.18 o 
  -5   5  -9      181.43      176.89     17.27 o 
  -3   5  -9      245.74      261.38     21.08 o 
  -1   5  -9      848.01      820.84     30.63 o 
  15   5  -9       45.93       43.50     48.59 o 
 -12   6  -9        0.15       11.26     26.37 o 
 -10   6  -9       12.38        7.46     21.89 o 
  -8   6  -9       32.08       31.81     21.74 o 
  -6   6  -9       31.85       30.02     26.15 o 
  -4   6  -9       13.04       20.28     23.84 o 
 -11   7  -9       12.02        5.58     26.08 o 
  -9   7  -9       71.54       69.75     25.21 o 
  -7   7  -9      242.02      282.88     35.93 o 
  -5   7  -9       52.40       55.51     22.03 o 
 -10   8  -9       30.43       21.51     24.17 o 
  -8   8  -9       17.72       26.23     21.94 o 
  -6   8  -9        9.08       12.86     21.01 o 
  -4   8  -9       32.45       27.72     23.43 o 
 -16   0  -8      136.06      128.03     31.61 o 
 -14   0  -8       24.56       32.64     26.89 o 
 -12   0  -8      140.64      136.73     29.72 o 
 -10   0  -8     1096.41     1167.01     53.34 o 
  -8   0  -8      220.92      224.34     31.23 o 
  -6   0  -8       21.72       24.69     14.98 o 
  -4   0  -8     3136.75     3133.02     41.66 o 
  -2   0  -8      690.36      722.88     38.64 o 
   0   0  -8      535.45      482.68     24.52 o 
   2   0  -8     3598.92     3656.66     90.07 o 
   4   0  -8     5456.34     5409.18    111.70 o 
   6   0  -8      120.28      112.08     45.17 o 
   8   0  -8     1922.41     1936.01     78.90 o 
  10   0  -8     1996.09     2020.68     83.62 o 
  12   0  -8      147.82      182.96     45.94 o 
  14   0  -8      343.08      415.38     47.97 o 
  16   0  -8      178.79      195.55     40.51 o 
 -17   1  -8        0.92        9.20     17.23 o 
 -15   1  -8        8.01       16.24     17.16 o 
 -13   1  -8       36.62       50.01     19.08 o 
 -11   1  -8        4.62       11.23     16.98 o 
  -9   1  -8      133.62      144.52     19.10 o 
  -7   1  -8      471.07      441.04     18.68 o 
  -5   1  -8       97.64      103.38     13.51 o 
  -3   1  -8       16.49       10.97     20.40 o 
  -1   1  -8      545.49      552.40     24.75 o 
   1   1  -8       56.49       45.89     14.40 o 
   3   1  -8       19.45       26.26      9.23 o 
   5   1  -8       92.33       72.22     31.32 o 
   7   1  -8      288.66      264.04     36.30 o 
   9   1  -8       55.46       49.60     33.13 o 
  11   1  -8      218.94      188.10     33.35 o 
  13   1  -8      235.57      253.77     32.50 o 
  15   1  -8       33.29       75.52     41.83 o 
 -16   2  -8       35.58       38.09     19.98 o 
 -14   2  -8       18.87       10.05     18.81 o 
 -12   2  -8       23.20       21.48     20.69 o 
 -10   2  -8      142.18      173.15     18.66 o 
  -8   2  -8      436.29      454.02     22.55 o 
  -6   2  -8      282.34      279.67     19.30 o 
  -4   2  -8      468.73      446.34     25.02 o 
  -2   2  -8     1191.88     1209.35     50.18 o 
   0   2  -8       26.63       33.17     34.00 o 
   2   2  -8     2169.29     2181.47     72.67 o 
   4   2  -8     2458.88     2534.20     81.12 o 
   6   2  -8       63.69       96.48     46.03 o 
   8   2  -8      625.13      602.56     56.61 o 
  10   2  -8      429.15      454.27     38.72 o 
  12   2  -8       13.60       38.45     38.79 o 
  14   2  -8      280.31      286.41     49.99 o 
  16   2  -8      166.27      182.54     43.37 o 
 -15   3  -8        3.56        0.00     15.50 o 
 -13   3  -8       12.53       17.27     14.07 o 
 -11   3  -8       77.39       80.94     17.91 o 
  -9   3  -8      248.44      258.37     19.33 o 
  -7   3  -8      383.29      378.50     20.88 o 
  -5   3  -8      783.36      783.34     24.94 o 
  -3   3  -8      844.51      862.28     34.29 o 
  13   3  -8       44.16       36.33     35.33 o 
  15   3  -8       55.30       44.51     41.00 o 
 -16   4  -8       15.70       31.41     20.46 o 
 -14   4  -8       44.93       50.66     17.80 o 
 -12   4  -8        8.48        4.47     13.96 o 
 -10   4  -8       53.77       64.54     15.59 o 
  -8   4  -8       66.62       66.64     15.72 o 
  -6   4  -8      726.45      740.80     76.92 o 
  -4   4  -8      120.49      104.57     18.97 o 
  -2   4  -8      377.55      364.80     22.63 o 
  14   4  -8       52.56       27.78     43.99 o 
 -15   5  -8       20.36       13.41     16.66 o 
 -13   5  -8       25.02       24.62     15.19 o 
 -11   5  -8       14.47       15.83     13.40 o 
  -9   5  -8       73.85       86.91     16.02 o 
  -7   5  -8       14.95       14.22     12.32 o 
  -5   5  -8      200.79      204.98     16.75 o 
  -3   5  -8      117.44      111.02     16.44 o 
  -1   5  -8      311.59      323.09     19.98 o 
  15   5  -8       50.47       38.83     35.68 o 
 -14   6  -8        3.63        3.76     23.83 o 
 -12   6  -8       74.04       85.67     26.32 o 
 -10   6  -8       19.42        5.79     20.23 o 
  -8   6  -8      209.37      212.43     26.17 o 
  -6   6  -8      234.27      213.32     27.89 o 
  -4   6  -8      113.25      136.55     27.70 o 
   6   6  -8      688.46      712.27     38.20 o 
 -13   7  -8        6.43       17.06     21.20 o 
 -11   7  -8        1.25        0.67     24.93 o 
  -9   7  -8        3.60        6.04     20.39 o 
  -7   7  -8        5.64       18.92     24.09 o 
  -5   7  -8       10.09       18.79     23.08 o 
   7   7  -8       52.15       36.84     22.99 o 
   9   7  -8       24.51       10.50     22.62 o 
 -12   8  -8       33.75       47.10     25.36 o 
 -10   8  -8       16.74       19.96     20.06 o 
  -8   8  -8      128.87      145.69     28.73 o 
  -6   8  -8       87.87       93.37     24.73 o 
  -4   8  -8        9.63        3.79     20.32 o 
   8   8  -8       27.50       27.13     27.42 o 
  10   8  -8       47.07       39.33     28.32 o 
  12   8  -8      200.48      194.43     40.25 o 
  13   9  -8       34.02       11.07     35.74 o 
 -17   1  -7       48.62       76.34     21.42 o 
 -15   1  -7       95.57      108.08     22.19 o 
 -13   1  -7        1.57        6.17     17.35 o 
 -11   1  -7      265.33      259.79     21.72 o 
  -9   1  -7     1105.35     1155.88     39.42 o 
  -7   1  -7      357.34      382.45     20.95 o 
  -5   1  -7      394.70      398.18     15.79 o 
  -3   1  -7     1130.34     1130.26     24.56 o 
  -1   1  -7     1946.99     1911.56     60.21 o 
   1   1  -7       29.80       35.10     12.16 o 
   3   1  -7     5025.82     5057.73     46.70 o 
   5   1  -7     1738.04     1752.98     67.41 o 
   7   1  -7      578.70      558.21     35.28 o 
   9   1  -7     2079.46     2022.01     53.68 o 
  11   1  -7     1000.32      948.69     42.69 o 
  13   1  -7       33.59       48.31     26.14 o 
  15   1  -7      443.41      512.03     45.40 o 
 -16   2  -7       18.45       21.19     17.54 o 
 -14   2  -7       31.85       23.85     18.49 o 
 -12   2  -7       17.10       19.94     15.03 o 
 -10   2  -7       53.68       61.81     15.46 o 
  -8   2  -7      479.22      478.05     30.45 o 
  -6   2  -7      379.38      385.76     19.94 o 
  -4   2  -7       43.70       28.39     14.28 o 
  -2   2  -7      896.17      854.12     40.10 o 
   0   2  -7     1007.52     1017.98     47.90 o 
   2   2  -7      515.53      576.83     43.27 o 
   4   2  -7      142.59       72.81     37.56 o 
   6   2  -7      482.99      521.61     48.64 o 
   8   2  -7      579.25      584.91     51.30 o 
  10   2  -7      472.17      498.83     50.31 o 
  12   2  -7      462.72      483.41     49.98 o 
  14   2  -7      280.72      226.53     44.18 o 
 -17   3  -7       10.03        3.96     20.06 o 
 -15   3  -7       54.43       62.30     18.16 o 
 -13   3  -7       18.95       12.82     14.10 o 
 -11   3  -7      180.53      195.67     19.39 o 
  -9   3  -7      216.63      246.28     18.97 o 
  -7   3  -7      321.84      316.06     19.84 o 
  -5   3  -7      104.65      104.16     15.28 o 
  -3   3  -7      287.07      274.06     20.94 o 
   1   3  -7       45.39       38.65      6.22 o 
  13   3  -7      234.99      264.03     41.71 o 
  15   3  -7      138.35       74.02     40.11 o 
 -16   4  -7       20.28       19.95     19.86 o 
 -14   4  -7        2.88        5.06     15.08 o 
 -12   4  -7       17.40       23.63     15.35 o 
 -10   4  -7      276.96      310.77     20.29 o 
  -8   4  -7      532.38      551.41     28.05 o 
  -6   4  -7      234.76      242.97     18.05 o 
  -4   4  -7      658.55      689.92     29.41 o 
  -2   4  -7     1141.22     1192.22     33.23 o 
   0   4  -7      689.35      680.39     19.70 o 
   2   4  -7      857.31      849.62     26.99 o 
  14   4  -7       33.32       24.03     40.43 o 
 -15   5  -7       15.12       19.61     16.84 o 
 -13   5  -7       77.34       75.68     15.48 o 
 -11   5  -7       86.36       66.95     16.50 o 
  -9   5  -7       57.25       50.03     14.20 o 
  -7   5  -7      384.42      357.24     20.19 o 
  -5   5  -7      916.04      925.08     85.51 o 
  -3   5  -7       52.06       40.04     12.96 o 
  -1   5  -7     1141.50     1235.48     30.69 o 
   1   5  -7     2092.28     2147.13     44.10 o 
   3   5  -7       78.57       73.39     16.94 o 
 -14   6  -7        7.66       20.39     35.86 o 
 -12   6  -7        6.18        0.00     30.56 o 
 -10   6  -7       63.90       66.91     23.81 o 
  -8   6  -7       91.05       71.69     25.87 o 
  -6   6  -7       11.62        0.11     20.05 o 
  -4   6  -7       48.66       34.03     19.29 o 
   2   6  -7      143.12      142.19     21.88 o 
   4   6  -7       25.13       28.40     18.96 o 
   6   6  -7        4.61        6.99     20.97 o 
 -13   7  -7      123.71      126.31     27.21 o 
 -11   7  -7      106.28      106.59     25.09 o 
  -9   7  -7        0.81        1.94     23.50 o 
  -7   7  -7      258.96      254.36     27.80 o 
  -5   7  -7      175.93      157.34     26.59 o 
   3   7  -7       27.65       24.96     19.68 o 
   5   7  -7      508.92      578.33     37.52 o 
   7   7  -7      321.96      271.96     31.09 o 
 -12   8  -7        0.49       39.12     57.37 o 
 -10   8  -7       27.21       19.85     19.84 o 
  -8   8  -7       61.11       56.34     21.45 o 
  -6   8  -7       32.08       27.67     19.40 o 
  -4   8  -7       42.59       30.55     19.46 o 
   4   8  -7        9.79       18.60     21.51 o 
   6   8  -7       37.85       13.58     22.58 o 
   8   8  -7      111.57       95.29     29.94 o 
  10   8  -7       54.12       25.41     30.85 o 
 -11   9  -7       11.37        1.51     57.18 o 
   7   9  -7      135.40      150.00     31.68 o 
   9   9  -7       33.16       13.91     31.57 o 
  11   9  -7       79.03       68.76     34.69 o 
  13   9  -7       62.49       21.73     35.96 o 
  10  10  -7       50.01       41.46     34.19 o 
 -18   0  -6        8.62       24.78     30.80 o 
 -16   0  -6      193.85      241.90     37.43 o 
 -14   0  -6      178.68      185.73     29.89 o 
 -12   0  -6       67.28       85.86     26.15 o 
 -10   0  -6      861.63      857.16     43.13 o 
  -8   0  -6     2070.37     2170.32     59.68 o 
  -6   0  -6     1125.75     1093.75     23.34 o 
  -4   0  -6      170.30      164.88     13.57 o 
  -2   0  -6     1211.31     1129.60     28.77 o 
   0   0  -6     5118.89     4872.22     51.24 o 
   2   0  -6     2516.67     2303.52     63.92 o 
   4   0  -6     5783.86     5698.72     98.26 o 
   6   0  -6      468.57      461.13     43.12 o 
   8   0  -6      695.73      695.90     50.76 o 
  10   0  -6     4447.99     4718.81     99.94 o 
  12   0  -6     1023.42      996.76     55.75 o 
  14   0  -6      413.47      464.53     43.51 o 
 -17   1  -6        2.41        6.26     20.96 o 
 -15   1  -6        1.94        1.88     17.20 o 
 -13   1  -6       25.83       37.14     17.63 o 
 -11   1  -6      202.56      192.49     20.95 o 
  -9   1  -6       75.17       61.90     15.93 o 
  -7   1  -6      266.66      250.64     17.30 o 
  -5   1  -6      613.67      608.71     15.98 o 
  -3   1  -6      368.10      345.21     15.64 o 
  -1   1  -6       96.20       84.57     14.83 o 
   1   1  -6      558.85      569.32     26.81 o 
   3   1  -6     1008.06      928.17     26.13 o 
   5   1  -6     1028.56     1050.30     51.96 o 
   7   1  -6     1677.99     1701.04     47.83 o 
   9   1  -6      527.20      511.63     33.44 o 
  11   1  -6       43.37       59.21     25.88 o 
  13   1  -6      526.59      502.56     44.61 o 
  15   1  -6      162.18      177.31     37.13 o 
 -18   2  -6        0.70        7.59     18.67 o 
 -16   2  -6       48.08       44.89     17.69 o 
 -14   2  -6       55.17       66.65     18.63 o 
 -12   2  -6        1.33        9.07     16.52 o 
 -10   2  -6      460.05      471.73     23.10 o 
  -8   2  -6     1008.60     1015.12     27.90 o 
  -6   2  -6      320.56      335.21     18.10 o 
  -4   2  -6     1181.28     1298.19     28.12 o 
   0   2  -6     1808.74     1800.25     52.54 o 
   2   2  -6     1453.82     1427.63     53.61 o 
   4   2  -6     2032.36     2047.60     63.88 o 
   6   2  -6       85.29      156.95     38.88 o 
   8   2  -6     1032.16     1000.40     54.12 o 
  12   2  -6      331.44      370.02     42.72 o 
  14   2  -6      130.24      142.02     38.15 o 
 -17   3  -6       18.10       12.99     22.78 o 
 -15   3  -6       24.50       16.68     17.47 o 
 -13   3  -6       19.41       21.95     15.40 o 
 -11   3  -6       74.08       87.61     16.00 o 
  -9   3  -6      553.50      584.78     23.31 o 
  -7   3  -6      599.15      586.09     24.86 o 
  -5   3  -6      206.73      209.71     20.19 o 
  -3   3  -6      416.70      391.80     20.94 o 
  -1   3  -6     2529.91     2448.23     24.52 o 
   1   3  -6      367.16      382.45     14.62 o 
  13   3  -6      193.74      203.77     39.04 o 
  15   3  -6      104.67       71.28     36.45 o 
 -16   4  -6        6.39       19.46     18.53 o 
 -14   4  -6       17.76       20.52     16.30 o 
 -12   4  -6       36.60       48.94     14.14 o 
 -10   4  -6      163.31      169.20     17.99 o 
  -8   4  -6       38.35       27.09     13.67 o 
  -6   4  -6      414.02      418.75     15.10 o 
  -4   4  -6      342.38      333.47     15.09 o 
  -2   4  -6      632.60      643.49     11.95 o 
   0   4  -6      666.81      625.47     21.73 o 
   2   4  -6     1280.03     1360.65     34.91 o 
 -17   5  -6       35.34       31.34     18.65 o 
 -15   5  -6        8.37        3.21     17.60 o 
 -13   5  -6       14.71       22.64     15.03 o 
 -11   5  -6      119.92      115.52     16.71 o 
  -9   5  -6      318.90      332.82     18.74 o 
  -7   5  -6      148.00      144.26     14.73 o 
  -5   5  -6      233.53      220.50     12.05 o 
  -3   5  -6      850.09      822.06     37.53 o 
  -1   5  -6      390.76      390.07     13.54 o 
   1   5  -6      600.44      615.24     27.51 o 
   3   5  -6      933.13      934.66     35.95 o 
 -16   6  -6       12.33        0.00     21.74 o 
 -14   6  -6       76.19       86.43     24.84 o 
 -12   6  -6       47.41       46.70     14.09 o 
 -10   6  -6        0.49        6.61     12.84 o 
  -8   6  -6      259.66      226.39     17.06 o 
  -6   6  -6     1311.87     1355.45     40.92 o 
  -4   6  -6      770.38      777.74     25.27 o 
  -2   6  -6      474.85      531.99     29.79 o 
   0   6  -6     3409.43     3447.42     64.63 o 
   2   6  -6     3659.22     3813.33     71.13 o 
   4   6  -6      128.54      117.51     23.03 o 
   6   6  -6     1719.67     1787.15     60.08 o 
 -15   7  -6       18.09        9.99     25.61 o 
 -13   7  -6        2.09        0.00     20.50 o 
 -11   7  -6       66.27       61.41     22.07 o 
  -9   7  -6       51.88       43.65     22.68 o 
  -7   7  -6      143.71      109.29     21.64 o 
  -5   7  -6       58.26       54.96     19.50 o 
  -3   7  -6      236.99      225.25     25.13 o 
  -1   7  -6      725.31      716.60     36.50 o 
   1   7  -6       10.08        5.93     20.86 o 
   3   7  -6      296.13      312.41     29.09 o 
   5   7  -6      325.65      266.30     30.19 o 
   7   7  -6      142.64      106.80     27.89 o 
 -12   8  -6      110.27       73.68     55.14 o 
 -10   8  -6       92.61       97.23     20.75 o 
  -8   8  -6       33.85       32.78     18.46 o 
  -6   8  -6      136.06      162.32     22.37 o 
  -4   8  -6       17.32       19.98     17.32 o 
   0   8  -6      560.03      504.99     35.53 o 
   2   8  -6      317.92      309.23     31.84 o 
   4   8  -6       78.31      104.18     25.66 o 
   6   8  -6      312.20      338.61     34.99 o 
   8   8  -6      117.46      102.92     32.05 o 
  10   8  -6       76.80       43.96     29.43 o 
 -11   9  -6       28.18       12.65     51.06 o 
   1   9  -6       60.07       46.70     25.62 o 
   3   9  -6       32.50       10.58     26.76 o 
   5   9  -6       66.46       48.50     25.24 o 
   7   9  -6       40.31       65.94     28.50 o 
   9   9  -6       48.11       48.81     29.42 o 
  11   9  -6       51.70       48.22     35.03 o 
  13   9  -6       63.06       39.04     36.10 o 
   4  10  -6       64.95       77.30     34.17 o 
   6  10  -6      214.69      229.04     39.86 o 
   8  10  -6       27.94       27.93     33.62 o 
  10  10  -6       29.42       34.44     29.18 o 
  12  10  -6       69.88       27.40     40.49 o 
   7  11  -6       18.55       13.00     32.75 o 
   9  11  -6       37.00       53.18     36.97 o 
 -19   1  -5       22.10       12.65     23.56 o 
 -17   1  -5       60.58       49.42     18.70 o 
 -15   1  -5      188.31      213.68     23.34 o 
 -13   1  -5       95.62       84.53     18.06 o 
 -11   1  -5      475.16      451.83     24.66 o 
  -9   1  -5     1404.24     1439.59     31.21 o 
  -7   1  -5      972.42     1003.05     24.82 o 
  -5   1  -5      557.26      569.62     18.08 o 
  -3   1  -5     1212.63     1188.57     21.04 o 
  -1   1  -5     1860.70     1781.85     46.01 o 
   1   1  -5     2137.41     2187.41     26.49 o 
   5   1  -5     4440.06     4392.52     83.75 o 
   7   1  -5      359.90      332.67     38.01 o 
   9   1  -5      981.36     1023.23     35.74 o 
  11   1  -5     2169.50     2221.93     49.06 o 
  13   1  -5      291.92      322.86     37.44 o 
  15   1  -5      265.88      318.08     36.19 o 
 -18   2  -5       11.49       17.80     19.41 o 
 -16   2  -5       16.56       21.03     15.91 o 
 -14   2  -5       31.56       18.83     17.13 o 
 -12   2  -5      170.66      156.63     19.08 o 
 -10   2  -5      236.97      220.95     18.19 o 
  -8   2  -5      491.99      517.65     21.07 o 
  -6   2  -5      854.61      880.24     22.39 o 
  -4   2  -5      752.88      791.01     21.25 o 
  -2   2  -5      354.77      393.42     19.61 o 
   2   2  -5     3743.52     3774.21     70.61 o 
   4   2  -5     1242.42     1194.15     48.85 o 
  12   2  -5      482.12      517.95     44.52 o 
  14   2  -5      238.12      266.00     37.64 o 
 -17   3  -5       17.50       12.86     18.13 o 
 -15   3  -5       68.85       80.45     18.14 o 
 -13   3  -5      152.45      142.16     17.64 o 
 -11   3  -5       84.10       74.46     14.84 o 
  -9   3  -5      809.62      825.68     32.62 o 
  -7   3  -5      895.28      856.56     23.50 o 
  -5   3  -5       39.24       29.37      7.91 o 
  -3   3  -5      388.46      392.50     11.88 o 
  -1   3  -5     2339.77     2358.18     23.63 o 
   1   3  -5      348.54      388.94     16.27 o 
  13   3  -5      389.76      394.74     40.44 o 
 -18   4  -5       13.86       10.07     19.38 o 
 -16   4  -5       53.96       60.59     18.34 o 
 -14   4  -5       53.83       49.66     14.42 o 
 -12   4  -5       42.48       29.81     12.94 o 
 -10   4  -5      118.55      106.69     15.25 o 
  -8   4  -5     1328.09     1346.22     24.80 o 
  -6   4  -5      626.68      609.77     16.94 o 
  -4   4  -5      774.26      845.36     16.85 o 
  -2   4  -5     1996.51     1975.16     20.26 o 
   2   4  -5      361.44      321.34     20.20 o 
 -17   5  -5       38.20       29.22     20.22 o 
 -15   5  -5       14.57       10.33     13.73 o 
 -13   5  -5      128.40      130.53     17.59 o 
 -11   5  -5      372.10      366.17     19.69 o 
  -9   5  -5      207.22      193.91     13.34 o 
  -7   5  -5      293.14      298.77     14.66 o 
  -5   5  -5      681.52      664.21     19.01 o 
  -3   5  -5      192.22      179.70      8.85 o 
  -1   5  -5      139.06      126.64      6.75 o 
   1   5  -5     1637.30     1611.44     29.66 o 
   3   5  -5      423.71      409.64     27.11 o 
 -16   6  -5        0.34        7.67     26.46 o 
 -14   6  -5       12.91       12.90     12.98 o 
 -12   6  -5       37.43       32.79     12.82 o 
 -10   6  -5        6.61        7.63     12.73 o 
  -8   6  -5      105.82      112.77     11.62 o 
  -6   6  -5      129.21      139.97      9.71 o 
  -4   6  -5      212.88      196.03      9.47 o 
  -2   6  -5      432.16      395.53     16.88 o 
   0   6  -5      300.14      296.56     26.12 o 
   2   6  -5      230.25      239.07     25.70 o 
   4   6  -5      136.87      124.08     24.49 o 
   6   6  -5      171.28      177.57     29.83 o 
 -15   7  -5        0.38       25.21     18.61 o 
 -13   7  -5       75.25       96.03     18.35 o 
 -11   7  -5      422.94      456.85     24.14 o 
  -9   7  -5       37.62       24.53     14.38 o 
  -7   7  -5       71.53       79.23     12.21 o 
  -5   7  -5      227.71      227.16     18.43 o 
  -3   7  -5      234.30      194.58     16.62 o 
  -1   7  -5      428.28      424.31     32.22 o 
   1   7  -5      938.91      983.41     45.20 o 
   3   7  -5      343.15      382.71     33.85 o 
   5   7  -5      610.67      565.66     39.21 o 
   7   7  -5      967.08     1033.06     52.72 o 
 -14   8  -5       24.93       40.94     55.58 o 
 -12   8  -5        7.02       16.02     42.03 o 
  -8   8  -5       59.05       48.05     17.68 o 
  -6   8  -5       64.97       60.10     17.47 o 
  -4   8  -5       61.17       42.29     14.09 o 
  -2   8  -5       66.36      105.12     26.49 o 
   0   8  -5       19.74       11.18     24.33 o 
   2   8  -5      423.48      409.34     38.01 o 
   4   8  -5      228.22      220.59     30.34 o 
   6   8  -5       26.73       27.31     25.58 o 
   8   8  -5      110.60      131.23     30.96 o 
  10   8  -5      209.26      208.12     39.91 o 
 -13   9  -5       42.39       62.33     50.11 o 
 -11   9  -5       33.69       44.71     52.87 o 
  -3   9  -5       24.30       14.18     26.32 o 
  -1   9  -5      285.65      273.61     32.90 o 
   1   9  -5      786.49      843.40     49.60 o 
   3   9  -5      147.01      121.07     31.99 o 
   5   9  -5      169.38      203.92     32.54 o 
   7   9  -5      451.24      462.60     45.98 o 
   9   9  -5       38.25        0.00     33.42 o 
  11   9  -5       54.04       56.52     37.54 o 
  13   9  -5       32.88        9.40     39.49 o 
   0  10  -5      167.51      196.08     37.76 o 
   2  10  -5      142.34      163.25     34.83 o 
   4  10  -5       30.97       21.33     29.11 o 
   6  10  -5       38.11       46.49     32.81 o 
   8  10  -5       60.38       55.28     28.60 o 
  10  10  -5       57.84       61.56     38.48 o 
  12  10  -5       41.29       18.06     39.16 o 
   1  11  -5       79.91       72.02     33.07 o 
   3  11  -5       93.42       83.54     40.26 o 
   5  11  -5       61.83       40.49     30.70 o 
   7  11  -5       58.16        9.61     40.16 o 
   9  11  -5       45.39       36.66     40.38 o 
   4  12  -5       11.76       23.70     37.43 o 
   6  12  -5        3.26       20.00     42.49 o 
 -18   0  -4       37.89       50.35     28.49 o 
 -16   0  -4      114.73      143.65     32.01 o 
 -14   0  -4      293.87      295.23     34.95 o 
 -12   0  -4      247.16      193.64     28.87 o 
 -10   0  -4     1258.01     1275.43     47.86 o 
  -8   0  -4      681.19      702.02     33.66 o 
  -6   0  -4      802.24      772.46     15.22 o 
  -4   0  -4      187.77      175.38     10.96 o 
  -2   0  -4      372.01      416.19     24.56 o 
   2   0  -4     2725.57     2872.14     57.89 o 
   4   0  -4     8170.11     7943.05     96.43 o 
   8   0  -4     1748.74     1831.98     55.41 o 
  10   0  -4     2239.55     2290.78     62.36 o 
  12   0  -4     2396.87     2489.20     66.09 o 
 -19   1  -4        4.89       19.74     22.06 o 
 -17   1  -4       24.41       27.77     19.47 o 
 -15   1  -4       45.58       54.28     17.52 o 
 -13   1  -4       93.55       82.73     17.93 o 
 -11   1  -4       33.85       27.11     15.86 o 
  -9   1  -4      127.43      135.04     15.26 o 
  -7   1  -4       30.98       18.57     11.63 o 
  -5   1  -4       85.40       87.27     10.67 o 
  -3   1  -4      143.28      127.36      9.93 o 
  -1   1  -4      475.24      511.42     27.63 o 
   1   1  -4     3452.94     3560.46     60.97 o 
   3   1  -4      516.66      527.30     35.95 o 
   5   1  -4      124.72      112.24     30.04 o 
   7   1  -4      298.80      265.59     31.49 o 
   9   1  -4     1288.29     1324.84     35.30 o 
  11   1  -4      700.05      731.16     43.33 o 
  13   1  -4      194.16      207.50     32.22 o 
 -18   2  -4       41.50       70.47     22.14 o 
 -16   2  -4       51.74       67.30     19.49 o 
 -14   2  -4      186.95      200.38     21.82 o 
 -12   2  -4       57.30       54.02     17.09 o 
 -10   2  -4      261.72      277.75     18.90 o 
  -8   2  -4     2016.18     2024.28     32.85 o 
  -6   2  -4      563.68      584.16     18.01 o 
  -4   2  -4        5.12        8.62      9.48 o 
  -2   2  -4     6272.69     6174.58     34.69 o 
   0   2  -4     2490.53     2478.72     25.48 o 
  12   2  -4      620.93      654.68     43.75 o 
  14   2  -4      188.65      183.42     29.82 o 
 -19   3  -4       32.22       25.36     19.25 o 
 -17   3  -4       59.08       52.83     20.74 o 
 -15   3  -4       16.07        8.20     17.40 o 
 -13   3  -4       87.27       93.57     16.32 o 
 -11   3  -4      421.03      382.29     19.94 o 
  -9   3  -4      677.91      658.59     22.47 o 
  -7   3  -4      871.15      853.43     18.68 o 
  -5   3  -4     2568.93     2746.50     28.74 o 
  -3   3  -4     1159.03     1208.59     19.58 o 
  -1   3  -4     2030.82     2000.78     40.47 o 
   1   3  -4     2068.74     2031.11     35.15 o 
  13   3  -4      315.28      277.84     34.55 o 
 -18   4  -4       18.90       36.40     17.92 o 
 -16   4  -4       24.04       28.62     15.64 o 
 -14   4  -4       15.15       39.76     14.80 o 
 -12   4  -4       46.01       51.08     14.20 o 
 -10   4  -4      374.94      378.35     19.40 o 
  -8   4  -4      287.39      280.54     13.96 o 
  -6   4  -4      606.37      604.62     16.43 o 
  -4   4  -4      281.52      299.91     10.96 o 
  -2   4  -4      107.96      119.12      6.73 o 
   0   4  -4     3734.81     3794.88     63.47 o 
   2   4  -4      363.84      324.68     21.61 o 
 -17   5  -4       11.65       12.13     16.33 o 
 -15   5  -4       35.31       45.32     21.35 o 
 -13   5  -4       13.27       22.14     12.55 o 
 -11   5  -4       47.72       48.28     11.04 o 
  -9   5  -4      635.50      608.96     18.55 o 
  -7   5  -4      414.20      393.57     15.32 o 
  -5   5  -4      279.07      263.29     10.32 o 
  -3   5  -4      578.46      586.51     13.36 o 
  -1   5  -4      958.57      951.39     18.59 o 
   1   5  -4       74.55       84.27      8.80 o 
   3   5  -4      790.54      816.06     35.51 o 
 -16   6  -4       27.89       27.67     15.10 o 
 -14   6  -4       18.62       18.04     13.76 o 
 -12   6  -4      342.90      334.98     20.92 o 
 -10   6  -4      122.61      110.36     12.05 o 
  -8   6  -4       89.62       77.10      9.75 o 
  -6   6  -4     1384.01     1481.97     22.23 o 
  -4   6  -4     1247.45     1213.79     17.88 o 
  -2   6  -4      718.58      695.18     11.93 o 
   0   6  -4     1955.34     1926.37     61.21 o 
   2   6  -4     5154.67     5175.75     53.73 o 
   4   6  -4     1155.58     1105.17     46.84 o 
   6   6  -4      580.73      589.59     41.76 o 
 -15   7  -4       10.47       22.58     16.19 o 
 -13   7  -4       23.05       18.94     15.49 o 
 -11   7  -4       40.92       36.31     12.34 o 
  -9   7  -4       62.74       50.41     12.09 o 
  -7   7  -4       74.00       62.60     11.19 o 
  -5   7  -4      359.21      329.98     15.71 o 
  -3   7  -4      297.60      300.58     14.55 o 
  -1   7  -4      335.22      312.33     19.11 o 
   1   7  -4      944.01      965.14     26.65 o 
   3   7  -4      176.42      183.61     17.29 o 
   5   7  -4      547.49      488.36     39.27 o 
   7   7  -4      290.01      286.37     35.45 o 
 -14   8  -4        2.76        0.00     23.80 o 
 -12   8  -4       67.97       44.14     23.76 o 
 -10   8  -4      208.08      185.50     30.19 o 
  -8   8  -4        7.41       19.30     16.16 o 
  -6   8  -4      118.92      120.39     18.48 o 
  -4   8  -4      293.28      289.32     34.54 o 
  -2   8  -4       98.71       99.93     13.68 o 
   0   8  -4      502.57      451.27     38.49 o 
   2   8  -4     1222.56     1191.68     55.43 o 
   4   8  -4      246.59      273.88     34.55 o 
   6   8  -4      529.70      516.77     42.73 o 
   8   8  -4      350.41      373.66     41.07 o 
  10   8  -4       35.39       36.63     33.06 o 
 -13   9  -4       22.50       22.38     53.82 o 
 -11   9  -4       89.14       74.79     54.08 o 
  -7   9  -4       19.44       44.40     26.09 o 
  -5   9  -4       30.30       19.05     28.30 o 
  -3   9  -4       63.06       79.57     29.80 o 
  -1   9  -4      103.50      120.17     30.43 o 
   1   9  -4      246.24      257.02     37.81 o 
   3   9  -4       10.15        9.65     28.20 o 
   5   9  -4       62.73       67.02     30.85 o 
   7   9  -4      268.75      266.89     39.53 o 
   9   9  -4      171.62      187.51     41.90 o 
  11   9  -4        1.31        0.00     37.71 o 
  13   9  -4       41.88       13.24     35.13 o 
  15   9  -4       50.80       33.90     39.55 o 
  -4  10  -4      171.64      168.84     33.69 o 
  -2  10  -4      106.87      127.70     34.00 o 
   0  10  -4      211.66      268.86     37.38 o 
   2  10  -4      329.05      335.35     44.95 o 
   4  10  -4       99.33       67.37     35.48 o 
   6  10  -4      138.43      138.69     33.56 o 
   8  10  -4      142.65      106.01     37.14 o 
  10  10  -4       29.28        6.51     39.04 o 
  12  10  -4       31.31       16.51     43.57 o 
  -3  11  -4      158.72      153.94     39.95 o 
  -1  11  -4      105.31      119.77     41.00 o 
   1  11  -4       37.83       57.83     37.25 o 
   3  11  -4       27.61       20.09     36.78 o 
   5  11  -4       97.14       99.03     40.02 o 
   7  11  -4       26.53        0.00     36.43 o 
   9  11  -4       21.21       26.64     38.47 o 
  11  11  -4       42.64       58.19     40.47 o 
   0  12  -4       37.96       25.63     36.58 o 
   2  12  -4        9.65       31.35     41.15 o 
   4  12  -4       44.31       34.96     41.07 o 
   6  12  -4       22.61       10.97     43.22 o 
 -19   1  -3       77.38      106.54     22.97 o 
 -17   1  -3       24.97       27.83     16.65 o 
 -15   1  -3      298.19      324.46     24.70 o 
 -13   1  -3      361.20      381.06     24.30 o 
 -11   1  -3        2.84       11.41     14.96 o 
  -9   1  -3     2095.27     2094.35     38.26 o 
  -7   1  -3     1956.41     1951.25     35.20 o 
  -5   1  -3      440.53      442.49     14.33 o 
  -3   1  -3      216.15      239.63     11.76 o 
  -1   1  -3    12483.49    12530.88     86.34 o 
   1   1  -3     2080.12     2083.91     45.22 o 
   3   1  -3    13118.84    12627.88    106.12 o 
   5   1  -3      898.54      854.03     36.24 o 
   9   1  -3     1114.61     1175.98     43.03 o 
  11   1  -3     2146.42     2178.45     57.13 o 
  13   1  -3      644.33      709.18     37.53 o 
 -20   2  -3       26.15       21.66     19.93 o 
 -18   2  -3       71.29       61.47     20.82 o 
 -16   2  -3       30.35       33.77     18.55 o 
 -14   2  -3       90.93       89.49     17.48 o 
 -12   2  -3      435.52      429.74     31.08 o 
 -10   2  -3      314.82      322.41     18.54 o 
  -8   2  -3      378.69      331.66     16.16 o 
  -4   2  -3     4879.94     4946.63     52.64 o 
  -2   2  -3     3929.05     3892.62     27.90 o 
   0   2  -3      198.68      202.80     10.77 o 
  12   2  -3      137.38      109.73     27.68 o 
 -19   3  -3       49.85       43.33     20.41 o 
 -17   3  -3       13.69       11.75     18.15 o 
 -15   3  -3       21.37       52.21     17.61 o 
 -13   3  -3      289.43      288.14     19.94 o 
 -11   3  -3      393.11      390.49     20.38 o 
  -9   3  -3      262.10      287.32     16.87 o 
  -7   3  -3      385.89      377.74     13.22 o 
  -5   3  -3      766.43      814.80     22.09 o 
  -3   3  -3     1040.25     1051.33     15.52 o 
  -1   3  -3      128.12      112.42      5.46 o 
   1   3  -3       81.34       72.39      5.62 o 
  13   3  -3     1094.71      994.28     44.80 o 
 -18   4  -3        9.75       12.76     18.19 o 
 -16   4  -3       85.01       77.35     17.01 o 
 -14   4  -3       21.11       15.22     13.67 o 
 -12   4  -3      297.66      267.92     18.89 o 
 -10   4  -3     1110.12     1128.37     24.40 o 
  -8   4  -3     1568.50     1501.82     24.59 o 
  -6   4  -3     1012.68      986.30     19.26 o 
  -4   4  -3      918.56      929.98     16.32 o 
  -2   4  -3     1934.83     1916.17     18.96 o 
   0   4  -3     1803.81     1709.14     22.60 o 
   2   4  -3      558.35      560.84     25.24 o 
 -17   5  -3      130.04      144.40     21.16 o 
 -15   5  -3       30.48       17.69     13.47 o 
 -13   5  -3      116.15      144.76     16.87 o 
 -11   5  -3      654.51      654.95     20.44 o 
  -9   5  -3      805.25      781.81     20.73 o 
  -7   5  -3      371.19      376.33     14.94 o 
  -5   5  -3     1376.09     1384.84     22.45 o 
  -3   5  -3      680.71      672.58     11.96 o 
  -1   5  -3      561.05      539.74      7.84 o 
   1   5  -3     2705.13     2672.27     34.36 o 
   3   5  -3      758.56      764.80     21.60 o 
 -16   6  -3        2.63        1.18     13.94 o 
 -14   6  -3       19.73       16.37     14.03 o 
 -12   6  -3       42.10       33.94     10.76 o 
 -10   6  -3       43.80       40.64     10.60 o 
  -8   6  -3      211.33      204.76     11.73 o 
  -6   6  -3       28.00       26.94      7.56 o 
  -4   6  -3      242.63      231.47      9.06 o 
  -2   6  -3      207.70      207.06      6.15 o 
   0   6  -3      126.08      118.27     14.58 o 
   2   6  -3      180.87      195.90     15.26 o 
   4   6  -3      846.10      880.21     27.46 o 
   6   6  -3       64.50       47.98     25.09 o 
 -17   7  -3       70.22       45.43     27.58 o 
 -15   7  -3       49.67       31.39     15.32 o 
 -13   7  -3       66.53       73.24     14.15 o 
 -11   7  -3      297.67      325.22     18.68 o 
  -9   7  -3      247.42      242.08     16.28 o 
  -7   7  -3       68.24       56.68     11.21 o 
  -5   7  -3      545.55      593.39     18.99 o 
  -3   7  -3      555.73      560.76     17.56 o 
  -1   7  -3       59.34       67.86     14.98 o 
   1   7  -3     1928.66     1985.32     39.00 o 
   3   7  -3     1263.11     1224.87     32.65 o 
   5   7  -3      148.85      165.64     30.85 o 
   7   7  -3     1606.95     1701.33     68.23 o 
 -14   8  -3        3.52        0.00     25.37 o 
 -12   8  -3       10.25        0.00     18.60 o 
 -10   8  -3       31.21       26.78     21.86 o 
  -8   8  -3        1.56        9.92     17.49 o 
  -6   8  -3       52.52       53.38     18.13 o 
  -4   8  -3       61.52       50.96     16.33 o 
  -2   8  -3       98.18       84.15     16.39 o 
   0   8  -3       58.14       57.21     17.63 o 
   2   8  -3      280.91      315.70     22.88 o 
   4   8  -3       20.27       24.14     16.51 o 
   6   8  -3       14.99       18.10     26.78 o 
   8   8  -3       41.37       47.52     34.28 o 
  10   8  -3       89.75       85.21     36.32 o 
  12   8  -3       38.58       49.06     36.61 o 
 -13   9  -3       15.24        0.00     24.38 o 
 -11   9  -3      158.95      158.73     22.42 o 
  -9   9  -3       83.65       84.60     20.67 o 
  -7   9  -3       19.84       21.03     18.50 o 
  -5   9  -3      149.78      159.84     21.17 o 
  -3   9  -3      377.73      405.56     43.15 o 
  -1   9  -3       24.40       43.18     30.32 o 
   1   9  -3      591.80      596.48     47.52 o 
   3   9  -3      549.76      571.96     48.36 o 
   5   9  -3       40.66       70.68     30.81 o 
   7   9  -3      237.49      251.95     41.21 o 
   9   9  -3      183.36      212.27     43.46 o 
  11   9  -3       19.30       26.76     31.17 o 
  13   9  -3       64.84       49.51     44.66 o 
  15   9  -3       12.28        5.29     49.05 o 
 -12  10  -3       25.84       39.58     48.61 o 
  -8  10  -3       68.76       89.82     36.71 o 
  -6  10  -3      115.69       96.53     34.40 o 
  -4  10  -3       92.50       91.55     31.69 o 
  -2  10  -3       71.68      100.11     35.30 o 
   0  10  -3      117.64      130.76     36.39 o 
   2  10  -3      207.44      158.24     36.73 o 
   4  10  -3       69.09       84.36     36.23 o 
   6  10  -3       86.80      102.89     37.30 o 
   8  10  -3       88.63      103.57     37.22 o 
  10  10  -3      101.18      129.37     44.04 o 
  12  10  -3       20.74       32.35     42.90 o 
  -7  11  -3       71.39       84.01     40.15 o 
  -5  11  -3       39.49       38.19     34.91 o 
  -3  11  -3      105.67      107.17     35.74 o 
  -1  11  -3      115.41      141.89     38.69 o 
   1  11  -3       59.64       93.18     39.05 o 
   3  11  -3       79.27      107.67     36.96 o 
   5  11  -3       90.06      117.84     39.35 o 
   7  11  -3       46.06       34.38     41.74 o 
   9  11  -3       29.38       29.46     40.49 o 
  11  11  -3       45.56       34.00     36.43 o 
  -4  12  -3       26.59       18.83     41.41 o 
  -2  12  -3       34.38       16.85     38.35 o 
   0  12  -3       18.12        0.00     36.88 o 
   2  12  -3       24.88       13.37     42.91 o 
   4  12  -3       23.96        0.00     45.50 o 
   6  12  -3       31.16       33.33     46.83 o 
 -20   0  -2       84.62      133.90     31.71 o 
 -18   0  -2      125.91      145.22     34.66 o 
 -16   0  -2      313.83      371.32     38.82 o 
 -14   0  -2      321.78      324.52     33.79 o 
 -12   0  -2       58.14       45.70     24.45 o 
 -10   0  -2      730.86      706.74     36.28 o 
  -8   0  -2     4649.34     4888.21     73.54 o 
  -6   0  -2     5087.46     4796.57     63.10 o 
  -4   0  -2     3240.06     3434.64     55.21 o 
  -2   0  -2    37407.36    36167.58    387.91 o 
   2   0  -2     4377.01     4553.17     51.53 o 
   4   0  -2    34705.05    35648.04    164.09 o 
   6   0  -2     4967.63     5033.62     64.12 o 
   8   0  -2      225.35      316.64     24.43 o 
  10   0  -2     2830.29     2878.20     54.41 o 
 -19   1  -2       63.04       77.97     20.03 o 
 -17   1  -2        3.97       16.79     17.46 o 
 -15   1  -2       54.40       53.62     17.11 o 
 -13   1  -2      171.22      160.70     19.80 o 
 -11   1  -2      115.67      121.52     16.92 o 
  -9   1  -2      157.98      157.11     15.62 o 
  -7   1  -2      150.64      154.02     16.08 o 
  -5   1  -2     1495.19     1552.90     21.49 o 
  -3   1  -2      970.08     1015.70     14.00 o 
   1   1  -2    17659.85    16841.78     95.46 o 
   3   1  -2     4541.13     4495.89     57.44 o 
   5   1  -2      187.44      200.97     23.56 o 
   9   1  -2     1361.07     1378.29     40.07 o 
  11   1  -2      206.21      192.29     24.07 o 
 -20   2  -2      125.33      138.76     25.53 o 
 -18   2  -2      133.57      132.07     25.97 o 
 -16   2  -2       18.22       19.94     15.09 o 
 -14   2  -2      142.09      164.25     20.76 o 
 -12   2  -2     1039.14     1031.99     33.21 o 
 -10   2  -2      131.15      144.75     15.42 o 
  -8   2  -2     1625.80     1528.75     26.56 o 
  -6   2  -2      301.42      266.42     10.98 o 
  -4   2  -2      499.92      475.29     11.57 o 
  -2   2  -2     4009.54     4199.35     28.79 o 
   0   2  -2    17860.45    17530.72    402.11 o 
  12   2  -2     1457.65     1431.17     45.45 o 
 -19   3  -2       19.67       11.03     20.60 o 
 -17   3  -2       86.93      100.93     21.04 o 
 -15   3  -2      189.49      213.64     21.58 o 
 -13   3  -2      162.66      170.80     19.34 o 
 -11   3  -2      905.44      908.83     26.26 o 
  -9   3  -2     3858.50     3868.25     46.31 o 
  -7   3  -2     1275.15     1189.77     28.23 o 
  -5   3  -2      949.68      871.79     24.10 o 
  -3   3  -2     6234.20     6191.74     38.43 o 
  -1   3  -2     6574.65     6355.31     27.00 o 
   1   3  -2       75.82       72.41      9.34 o 
 -18   4  -2       18.86       24.01     19.39 o 
 -16   4  -2       45.71       48.91     15.57 o 
 -14   4  -2       45.72       41.96     14.57 o 
 -12   4  -2      280.78      261.55     17.61 o 
 -10   4  -2      480.50      503.04     17.71 o 
  -8   4  -2      386.27      372.43     14.43 o 
  -6   4  -2     2381.49     2324.92     27.71 o 
  -4   4  -2     1458.43     1467.73     19.28 o 
  -2   4  -2      224.71      232.16      7.59 o 
   0   4  -2     5434.89     5412.15     55.57 o 
   2   4  -2     2958.58     3098.00     35.27 o 
 -19   5  -2        4.81        9.62     18.35 o 
 -17   5  -2       12.65       11.97     14.78 o 
 -15   5  -2       24.71       38.05     15.55 o 
 -13   5  -2      122.79      121.39     14.04 o 
 -11   5  -2       68.72       56.65     11.63 o 
  -9   5  -2       71.18       70.32     10.94 o 
  -7   5  -2     1256.02     1149.70     22.02 o 
  -5   5  -2     1375.70     1457.04     23.79 o 
  -3   5  -2       82.87       69.45      5.59 o 
  -1   5  -2      200.13      188.55     13.76 o 
   1   5  -2       80.90       78.14     12.08 o 
   3   5  -2      830.23      769.99     23.40 o 
 -18   6  -2       70.22       74.60     17.61 o 
 -16   6  -2      118.94      123.16     17.41 o 
 -14   6  -2       15.84       12.46     11.74 o 
 -12   6  -2      162.69      158.68     13.73 o 
 -10   6  -2     1343.64     1394.88     24.24 o 
  -8   6  -2      129.04      115.54     10.06 o 
  -6   6  -2      159.07      153.44      9.35 o 
  -4   6  -2     1031.58      975.01     15.31 o 
  -2   6  -2      467.63      488.23     16.42 o 
   0   6  -2      773.99      755.43     26.04 o 
   2   6  -2     3540.84     3442.71     47.27 o 
   4   6  -2      295.48      282.70     23.97 o 
   6   6  -2      811.67      758.96     46.25 o 
 -17   7  -2        2.44        0.00     25.70 o 
 -15   7  -2       16.88       11.28     20.57 o 
 -13   7  -2       10.27        2.11     13.36 o 
 -11   7  -2       29.86       24.20      9.79 o 
  -9   7  -2       54.78       47.17      9.26 o 
  -7   7  -2       84.14       74.10     11.32 o 
  -5   7  -2       20.90       23.51      9.48 o 
  -3   7  -2      134.07      124.07     10.55 o 
  -1   7  -2        6.07       18.12     14.72 o 
   1   7  -2      215.80      228.53     20.83 o 
   3   7  -2      125.87      145.55     20.00 o 
   5   7  -2      191.98      214.34     23.50 o 
   7   7  -2       18.35       12.58     28.26 o 
   9   7  -2       40.17       16.63     30.29 o 
 -16   8  -2       44.64       52.21     28.68 o 
 -14   8  -2        6.40        6.37     20.18 o 
 -12   8  -2      112.60      110.01     19.37 o 
 -10   8  -2      247.66      279.80     26.14 o 
  -8   8  -2      205.24      186.33     22.06 o 
  -6   8  -2       11.76       13.74     17.75 o 
  -4   8  -2      523.81      501.55     27.68 o 
  -2   8  -2      815.34      821.00     31.20 o 
   0   8  -2      219.13      221.07     22.19 o 
   2   8  -2     1297.80     1318.87     37.87 o 
   4   8  -2      519.48      535.30     27.80 o 
   6   8  -2      124.78      139.63     21.65 o 
   8   8  -2      631.73      636.30     50.74 o 
  10   8  -2       93.82       82.27     33.43 o 
  12   8  -2        6.62        0.00     32.93 o 
 -13   9  -2        9.80        1.20     20.72 o 
 -11   9  -2       58.49       65.07     23.84 o 
  -9   9  -2       49.94       62.12     20.75 o 
  -7   9  -2       67.86       28.87     20.15 o 
  -5   9  -2       84.09       58.88     19.96 o 
  -3   9  -2      135.20      155.45     37.16 o 
  -1   9  -2      112.85       97.07     20.32 o 
   1   9  -2      222.70      225.08     23.57 o 
   3   9  -2      420.26      412.43     28.36 o 
   5   9  -2       87.64       76.22     22.37 o 
   7   9  -2       93.96      112.51     37.92 o 
   9   9  -2      160.48      113.22     34.90 o 
  11   9  -2       61.83       17.39     41.29 o 
  13   9  -2       13.81       17.10     34.78 o 
  15   9  -2       12.39        0.00     48.39 o 
 -12  10  -2       18.63        0.00     27.61 o 
 -10  10  -2       30.77       33.16     24.39 o 
  -8  10  -2       52.20       48.75     23.26 o 
  -6  10  -2       84.31       79.94     20.93 o 
  -4  10  -2      147.18      168.05     40.50 o 
  -2  10  -2       88.84       82.20     33.76 o 
   0  10  -2      184.66      151.75     35.36 o 
   2  10  -2      263.20      235.68     43.95 o 
   4  10  -2      108.86      103.65     39.34 o 
   6  10  -2      111.21      107.28     35.12 o 
   8  10  -2       65.47       93.90     32.56 o 
  10  10  -2       67.66       54.53     37.45 o 
  12  10  -2        5.71        0.00     40.10 o 
  -9  11  -2       89.41      127.81     40.71 o 
  -7  11  -2       57.37       53.22     41.97 o 
  -5  11  -2       24.85       21.06     37.41 o 
  -3  11  -2       56.16       50.00     34.97 o 
  -1  11  -2       84.61       81.30     40.97 o 
   1  11  -2      125.31      144.03     38.06 o 
   3  11  -2        9.13        4.39     41.65 o 
   5  11  -2       20.30        9.42     38.70 o 
   7  11  -2       74.36       32.18     41.79 o 
   9  11  -2       88.14      141.97     48.66 o 
  11  11  -2       29.88       64.76     41.86 o 
  -6  12  -2       51.04       36.21     45.16 o 
  -4  12  -2       10.91       15.17     43.10 o 
  -2  12  -2      146.39      115.81     41.78 o 
   0  12  -2       67.03       79.73     45.64 o 
   2  12  -2       36.18       39.33     35.45 o 
   4  12  -2       42.69       34.44     42.82 o 
   6  12  -2       50.70       36.72     43.74 o 
   8  12  -2        9.79       28.31     41.96 o 
 -21   1  -1       50.77       50.48     22.90 o 
 -19   1  -1      201.15      246.20     25.40 o 
 -17   1  -1       21.22       16.66     18.89 o 
 -15   1  -1      109.88      135.98     20.09 o 
 -13   1  -1     1095.96     1076.66     34.22 o 
 -11   1  -1      833.73      799.42     27.56 o 
  -9   1  -1      585.01      551.81     21.49 o 
  -7   1  -1     3001.98     2794.35     31.31 o 
  -5   1  -1     4720.66     4906.35     30.39 o 
   9   1  -1      974.63     1008.20     29.98 o 
  11   1  -1     2220.10     2250.47     43.01 o 
 -20   2  -1        9.57       17.68     19.62 o 
 -18   2  -1       51.25       56.15     21.17 o 
 -16   2  -1      172.85      171.42     22.32 o 
 -14   2  -1       38.43       49.37     17.28 o 
 -12   2  -1      190.95      201.51     19.71 o 
 -10   2  -1     1052.60     1018.87     25.02 o 
  -8   2  -1     3382.04     3331.39     32.26 o 
  -6   2  -1      595.32      558.81     13.60 o 
  -2   2  -1     8988.38     8803.24     32.48 o 
   0   2  -1    10497.99    10868.51    278.09 o 
   2   2  -1     2721.61     2656.45     36.80 o 
 -19   3  -1       53.15       51.45     19.77 o 
 -17   3  -1       35.53       49.75     22.18 o 
 -15   3  -1       52.38       68.88     16.09 o 
 -13   3  -1      321.45      319.35     21.79 o 
 -11   3  -1      231.50      220.70     15.24 o 
  -9   3  -1      778.91      759.10     18.94 o 
  -7   3  -1      529.89      510.03     13.96 o 
  -3   3  -1      842.25      869.17     11.72 o 
  -1   3  -1     3373.16     3482.46     18.89 o 
   1   3  -1     4525.79     4598.70     38.72 o 
   3   3  -1     3375.00     3599.53     51.81 o 
   9   3  -1      710.37      647.20     14.74 o 
  11   3  -1      826.64      782.59     26.62 o 
 -20   4  -1       33.40       47.85     21.37 o 
 -18   4  -1       37.46       32.32     16.49 o 
 -16   4  -1      107.54      104.51     18.62 o 
 -14   4  -1      136.00      128.73     17.66 o 
 -12   4  -1      306.15      305.33     16.73 o 
 -10   4  -1     1319.43     1385.66     25.51 o 
  -8   4  -1     3809.95     3732.84     35.45 o 
  -4   4  -1     2054.72     1976.64     27.67 o 
  -2   4  -1     5928.37     6348.30     29.48 o 
   0   4  -1     3719.36     4057.60     42.02 o 
   4   4  -1       83.99      102.29     22.22 o 
 -19   5  -1        2.18        0.00     19.40 o 
 -17   5  -1      112.05      130.90     20.67 o 
 -15   5  -1      121.66      135.59     17.86 o 
 -13   5  -1        1.69        0.00     10.94 o 
 -11   5  -1      967.87      951.48     23.27 o 
  -9   5  -1     1272.09     1261.06     23.80 o 
  -7   5  -1       53.63       44.94      7.98 o 
  -5   5  -1     1290.99     1233.68     17.53 o 
  -3   5  -1     3010.16     3199.36     23.18 o 
   1   5  -1     3500.94     3646.04     45.84 o 
   3   5  -1     2152.49     2242.36     68.26 o 
   5   5  -1      502.65      534.13     33.70 o 
 -18   6  -1        3.99        3.63     16.81 o 
 -16   6  -1       14.16       11.51     16.06 o 
 -14   6  -1        9.73        0.15     12.36 o 
 -12   6  -1       35.17       34.42     10.43 o 
 -10   6  -1       46.17       35.70      9.78 o 
  -8   6  -1      206.55      180.64     11.24 o 
  -6   6  -1      127.52      105.18      8.51 o 
  -4   6  -1      116.44      123.15      7.31 o 
  -2   6  -1      201.83      183.03      9.37 o 
   0   6  -1      753.82      829.06     27.77 o 
   2   6  -1      163.26      170.35     17.99 o 
   4   6  -1      184.66      195.61     20.57 o 
   6   6  -1      297.61      304.38     43.78 o 
 -17   7  -1       53.47       58.90     37.67 o 
 -15   7  -1       67.70       60.71     15.73 o 
 -13   7  -1        6.25        2.86     13.09 o 
 -11   7  -1      240.52      230.68     13.51 o 
  -9   7  -1      593.82      594.63     17.26 o 
  -7   7  -1      111.20       95.46      8.98 o 
  -5   7  -1      320.24      330.01     16.59 o 
  -3   7  -1     1508.14     1483.92     23.18 o 
  -1   7  -1      559.07      573.02     14.26 o 
   1   7  -1     1729.18     1902.73     42.55 o 
   3   7  -1     2574.59     2663.47     49.79 o 
   5   7  -1       33.53       44.41     20.53 o 
   7   7  -1      547.19      484.80     44.59 o 
   9   7  -1     1125.21     1141.62     64.70 o 
 -16   8  -1        1.65        0.00     21.86 o 
 -14   8  -1       20.23        8.00     18.19 o 
 -12   8  -1        0.39       10.14     17.99 o 
 -10   8  -1       35.85       30.09     19.71 o 
  -8   8  -1       31.83       29.43     18.43 o 
  -6   8  -1      170.98      129.34     20.84 o 
  -4   8  -1       35.55       43.55     18.07 o 
  -2   8  -1      190.96      181.00     21.34 o 
   0   8  -1      237.65      217.33     24.91 o 
   2   8  -1      314.32      358.92     27.07 o 
   4   8  -1       39.96       49.65     21.10 o 
   6   8  -1      276.60      250.70     45.69 o 
   8   8  -1       75.98       66.37     32.85 o 
  10   8  -1       44.73       56.74     35.20 o 
  12   8  -1        5.68        2.52     32.74 o 
  14   8  -1       39.57       52.50     35.05 o 
 -15   9  -1       34.88       23.96     25.60 o 
 -13   9  -1       11.02        9.74     20.98 o 
 -11   9  -1      153.36      162.67     27.80 o 
  -9   9  -1      221.74      231.33     27.29 o 
  -7   9  -1      114.88       98.70     21.64 o 
  -5   9  -1       15.67        0.00     18.93 o 
  -3   9  -1      169.57      207.10     23.15 o 
  -1   9  -1       92.06       64.19     22.04 o 
   1   9  -1       95.40       54.92     20.45 o 
   3   9  -1      208.95      214.08     34.28 o 
   5   9  -1        3.29       10.72     21.20 o 
   7   9  -1      146.56      125.35     37.88 o 
   9   9  -1      190.46      198.92     42.95 o 
  11   9  -1       73.64       41.00     42.00 o 
  13   9  -1        2.30        0.00     38.27 o 
  15   9  -1       74.40       19.10     49.16 o 
 -12  10  -1       55.14       35.34     20.51 o 
 -10  10  -1      117.63      118.85     32.80 o 
  -8  10  -1       21.73       41.74     21.06 o 
  -6  10  -1       72.85       61.89     21.18 o 
  -4  10  -1       85.66       66.51     22.02 o 
  -2  10  -1      109.37       92.55     24.33 o 
   0  10  -1       26.50       34.28     21.98 o 
   2  10  -1      172.37      180.03     33.52 o 
   4  10  -1       96.66       87.30     23.42 o 
   6  10  -1       41.45       29.08     21.54 o 
   8  10  -1       50.66       58.25     40.04 o 
  10  10  -1      150.95      144.53     43.16 o 
  12  10  -1       48.24       34.44     41.26 o 
 -11  11  -1       34.43       57.84     36.22 o 
  -9  11  -1       35.46       58.71     40.34 o 
  -7  11  -1      118.91      135.07     42.56 o 
  -5  11  -1       53.47       20.74     39.33 o 
  -3  11  -1       64.38       61.08     32.56 o 
  -1  11  -1       54.76       51.97     36.73 o 
   1  11  -1       68.03       75.90     36.24 o 
   3  11  -1       33.48       28.07     41.00 o 
   5  11  -1       68.87       43.83     37.63 o 
   7  11  -1       73.78       32.92     36.02 o 
   9  11  -1       28.32       32.33     33.45 o 
  11  11  -1       39.50       34.88     42.03 o 
  -8  12  -1       34.12       88.46     45.76 o 
  -6  12  -1       35.35        0.00     47.71 o 
  -4  12  -1        9.64        0.00     43.49 o 
  -2  12  -1       23.39       11.02     45.35 o 
   0  12  -1       18.27       10.51     38.00 o 
   2  12  -1       29.27       56.99     40.02 o 
   4  12  -1       13.00        6.36     42.49 o 
   6  12  -1       35.11       41.67     48.76 o 
   8  12  -1       27.27        0.00     43.86 o 
   1  13  -1       26.41        0.00     45.92 o 
 -20   0   0      139.24      164.21     31.91 o 
 -18   0   0       79.44       92.81     25.61 o 
 -16   0   0        5.54       16.94     20.92 o 
 -14   0   0      190.36      155.18     26.91 o 
 -12   0   0      402.60      437.46     34.21 o 
 -10   0   0      146.89      183.98     24.29 o 
  -8   0   0    11227.95    10985.42    105.10 o 
  -6   0   0    26902.03    25130.84    138.25 o 
  -4   0   0    12960.23    13369.49     80.20 o 
   4   0   0    13115.16    12282.37    216.45 o 
  16   0   0        5.66        0.00     25.75 o 
 -21   1   0       18.19       19.37     21.27 o 
 -19   1   0        0.17        7.88     19.40 o 
 -17   1   0      191.64      149.22     21.90 o 
 -15   1   0       10.99        8.04     15.91 o 
 -13   1   0       85.13       50.36     15.81 o 
 -11   1   0      690.12      656.62     25.52 o 
  -9   1   0     2326.13     2369.23     69.15 o 
  -5   1   0     6245.31     6299.49     33.31 o 
  -3   1   0    29814.31    29542.22    746.60 o 
   5   1   0     6207.26     6267.84     67.98 o 
   9   1   0     2347.26     2288.31     32.97 o 
  13   1   0       82.81       33.98     23.92 o 
  15   1   0       10.72        1.45     23.87 o 
 -20   2   0       80.87       88.87     23.55 o 
 -18   2   0      256.82      249.38     25.64 o 
 -16   2   0      128.06      104.99     19.77 o 
 -14   2   0      247.95      197.24     22.01 o 
 -12   2   0      889.45      882.20     29.61 o 
 -10   2   0        6.14        7.55     12.82 o 
  -8   2   0      239.70      226.83      7.98 o 
  -6   2   0     1554.47     1511.21     19.00 o 
  -4   2   0     1306.58     1388.59     17.12 o 
  -2   2   0    13903.88    13965.47    162.00 o 
   0   2   0      884.45     1016.47     28.48 o 
   2   2   0    13876.28    13433.60     90.14 o 
   6   2   0     1641.97     1652.23     22.77 o 
   8   2   0      253.34      232.16     13.75 o 
  10   2   0        5.21        2.48      9.27 o 
  12   2   0      868.51      787.04     36.52 o 
  20   2   0       80.02       58.47     42.18 o 
 -19   3   0       66.45       82.10     21.96 o 
 -17   3   0       10.63       13.70     16.00 o 
 -15   3   0      135.32      164.51     19.50 o 
 -13   3   0      845.80      876.26     30.78 o 
 -11   3   0      484.33      484.46     23.90 o 
  -9   3   0      407.60      396.99     15.01 o 
  -7   3   0     2743.58     2584.92     26.82 o 
  -5   3   0      672.79      627.51     26.89 o 
  -3   3   0      639.09      650.49     11.27 o 
  -1   3   0     3297.22     3429.46     28.91 o 
   1   3   0     3229.34     3435.15     36.87 o 
   3   3   0      610.05      606.92     28.65 o 
   9   3   0      402.71      421.84     21.12 o 
  11   3   0      483.59      493.29     23.84 o 
 -20   4   0       17.00       20.01     17.93 o 
 -18   4   0       16.14        9.27     17.52 o 
 -16   4   0       33.39       35.70     16.14 o 
 -14   4   0       88.49      107.13     19.81 o 
 -12   4   0      153.63      133.44     13.29 o 
 -10   4   0     1860.32     1857.76     43.05 o 
  -8   4   0      396.60      349.05     13.47 o 
  -6   4   0      874.80      877.66     15.67 o 
  -4   4   0     2629.28     2581.77     23.97 o 
   0   4   0     4527.86     4741.51     48.16 o 
   2   4   0     4423.44     4567.14     48.56 o 
   4   4   0     2651.77     2655.66     57.58 o 
  10   4   0     1885.55     2027.20     58.57 o 
 -19   5   0       36.59       38.64     18.29 o 
 -17   5   0       19.57       15.91     18.45 o 
 -15   5   0       18.24       14.28     13.78 o 
 -13   5   0       78.91       71.16     13.07 o 
 -11   5   0      971.35      869.27     22.20 o 
  -9   5   0     1526.75     1473.22     22.99 o 
  -7   5   0      280.17      289.67     11.38 o 
  -5   5   0      703.19      699.85     13.58 o 
  -3   5   0      303.73      288.19     21.26 o 
  -1   5   0      783.04      736.21     11.70 o 
   1   5   0      788.47      795.46     25.53 o 
   3   5   0      303.76      335.92     20.48 o 
   5   5   0      689.71      741.27     28.85 o 
 -18   6   0       10.29       17.67     14.42 o 
 -16   6   0      199.14      192.98     16.81 o 
 -14   6   0      164.31      154.11     14.04 o 
 -12   6   0       92.12       85.73     11.18 o 
 -10   6   0      516.46      500.14     15.94 o 
  -8   6   0     2268.89     2201.65     33.21 o 
  -6   6   0      303.56      297.09     10.92 o 
  -4   6   0      540.90      534.90     14.36 o 
  -2   6   0     2889.26     2935.05     24.97 o 
   0   6   0      625.33      614.01     42.42 o 
   2   6   0     2833.47     2919.10     48.66 o 
   4   6   0      529.83      480.91     37.42 o 
   6   6   0      307.40      298.53     25.99 o 
 -17   7   0        4.21        0.00     20.26 o 
 -15   7   0        4.97        6.36     15.09 o 
 -13   7   0        0.52        2.44     12.81 o 
 -11   7   0       34.78       20.13     12.15 o 
  -9   7   0       53.33       41.26     12.11 o 
  -7   7   0      219.34      201.86     14.31 o 
  -5   7   0       76.50       57.64     18.79 o 
  -3   7   0      413.24      429.86     26.76 o 
  -1   7   0      316.51      317.98     24.07 o 
   1   7   0      315.86      311.14     25.45 o 
   3   7   0      413.61      422.28     26.80 o 
   5   7   0       76.43       60.19     22.15 o 
   7   7   0      219.94      165.21     37.35 o 
   9   7   0       53.25       42.91     36.07 o 
 -16   8   0       63.32       54.06     25.15 o 
 -14   8   0       37.46       26.53     22.55 o 
 -12   8   0       23.41       18.23     18.27 o 
 -10   8   0      326.05      340.98     29.79 o 
  -8   8   0      194.65      183.96     23.29 o 
  -6   8   0       98.31       87.62     21.45 o 
  -4   8   0      599.55      534.50     55.23 o 
  -2   8   0      861.04      923.86     35.63 o 
   0   8   0        1.74        2.02     21.23 o 
   2   8   0      848.84      874.46     65.58 o 
   4   8   0      612.13      599.91     33.03 o 
   6   8   0       95.90      104.00     31.66 o 
   8   8   0      198.32      176.35     36.78 o 
  10   8   0      325.49      352.51     45.52 o 
  12   8   0       23.54        4.20     38.71 o 
  14   8   0       36.45       57.98     42.79 o 
  16   8   0       62.56       28.68     42.28 o 
 -15   9   0        5.84        3.75     22.38 o 
 -13   9   0       17.94       21.40     18.13 o 
 -11   9   0       52.20       61.38     21.09 o 
  -9   9   0       88.71       85.12     21.64 o 
  -7   9   0       56.19       62.50     22.40 o 
  -5   9   0      109.41       96.86     22.04 o 
  -3   9   0       71.78       95.72     20.81 o 
  -1   9   0      257.50      265.10     27.98 o 
   1   9   0      261.41      242.19     26.05 o 
   3   9   0       71.22       91.92     24.12 o 
   5   9   0      109.20      115.47     25.06 o 
   7   9   0       57.09       67.93     23.44 o 
   9   9   0       90.75       74.40     38.81 o 
  11   9   0       51.83       61.63     43.62 o 
  13   9   0       17.72        0.00     36.07 o 
  15   9   0        6.27        0.00     51.43 o 
 -12  10   0       21.91        8.12     26.37 o 
 -10  10   0       57.86       29.62     25.93 o 
  -8  10   0       21.86       10.49     21.47 o 
  -6  10   0       69.59       70.34     22.86 o 
  -4  10   0      114.75      105.74     23.26 o 
  -2  10   0      257.05      255.12     31.50 o 
   0  10   0        6.50        2.39     22.95 o 
   2  10   0      261.04      265.51     29.89 o 
   4  10   0      113.02       92.22     27.41 o 
   6  10   0       71.13       90.64     25.07 o 
   8  10   0       22.34        2.38     38.40 o 
  10  10   0       58.32       59.13     45.01 o 
  12  10   0       22.49       22.59     43.19 o 
 -11  11   0       52.79       43.88     28.09 o 
  -9  11   0       82.59       41.41     25.63 o 
  -7  11   0       59.91       56.09     34.87 o 
  -5  11   0       17.34       45.00     23.32 o 
  -3  11   0      100.39       77.66     28.08 o 
  -1  11   0       40.72       41.31     25.31 o 
   1  11   0       38.65       50.13     24.95 o 
   3  11   0       97.59      104.00     28.96 o 
   5  11   0       16.95       19.10     26.08 o 
   7  11   0       59.28       65.46     46.97 o 
   9  11   0       82.25       69.51     45.90 o 
  11  11   0       51.79       29.36     48.45 o 
  -8  12   0       47.29       41.06     48.70 o 
  -6  12   0       72.58       80.17     49.43 o 
  -4  12   0       19.28       15.19     44.29 o 
  -2  12   0       48.41       51.25     36.87 o 
   0  12   0      207.25      267.61     52.53 o 
   2  12   0       47.97       55.07     40.71 o 
   4  12   0       20.53        0.00     47.97 o 
   6  12   0       72.94       88.17     48.35 o 
   8  12   0       48.08       46.74     51.69 o 
  -1  13   0       29.25       45.67     47.19 o 
   1  13   0       28.85       39.93     50.67 o 
 -21   1   1       22.29        7.55     20.33 o 
 -19   1   1      210.92      208.81     26.16 o 
 -17   1   1      166.72      166.67     20.86 o 
 -15   1   1       22.98       21.96     15.88 o 
 -13   1   1     1240.92     1197.28     40.46 o 
 -11   1   1     2199.43     2286.75     42.10 o 
  -9   1   1      979.31     1021.23     26.17 o 
  -7   1   1     1103.27     1122.02     23.97 o 
  -5   1   1    12044.41    12177.58     54.14 o 
  -1   1   1     9711.94     9927.42     60.57 o 
   1   1   1    20065.23    21326.70     92.99 o 
   5   1   1     4678.48     4781.98     45.72 o 
   7   1   1     3064.96     2850.28     53.94 o 
   9   1   1      582.00      603.03     32.22 o 
  11   1   1      836.86      800.68     40.74 o 
  13   1   1     1084.73     1036.08     49.19 o 
  15   1   1      110.60       98.29     22.28 o 
  17   1   1       21.40        0.00     31.36 o 
 -20   2   1       13.54       11.99     22.71 o 
 -18   2   1       14.67       14.24     18.78 o 
 -16   2   1       31.22       32.47     16.41 o 
 -14   2   1      159.69      144.82     19.42 o 
 -12   2   1      339.53      343.25     14.83 o 
 -10   2   1      509.99      514.90     21.37 o 
  -8   2   1     2450.40     2505.66     22.10 o 
  -4   2   1     2013.34     2014.85     19.99 o 
  -2   2   1     2737.42     2729.90     24.52 o 
   0   2   1    10503.89    10981.40    181.72 o 
   2   2   1     8944.65     8724.65     78.94 o 
   6   2   1      606.79      582.82     17.89 o 
   8   2   1     3403.44     3359.71     91.53 o 
  10   2   1     1048.37      973.69     36.33 o 
  12   2   1      188.02      163.01     23.97 o 
  18   2   1       51.50       18.86     34.44 o 
  20   2   1        9.03        0.33     35.98 o 
 -19   3   1       78.76       90.43     21.46 o 
 -17   3   1       47.27       43.31     16.49 o 
 -15   3   1      133.73      124.94     26.52 o 
 -13   3   1      413.85      417.62     23.69 o 
 -11   3   1      841.47      819.37     23.56 o 
  -9   3   1      697.05      653.67     17.26 o 
  -7   3   1     1572.77     1566.80     33.16 o 
  -3   3   1     3436.47     3553.00     24.05 o 
  -1   3   1     4566.00     4685.74     44.73 o 
   1   3   1     3354.29     3447.00     39.37 o 
   3   3   1      804.15      817.67     27.90 o 
   7   3   1      534.08      552.86     34.84 o 
   9   3   1      782.76      702.20     42.70 o 
  19   3   1       53.68       42.07     41.24 o 
 -20   4   1       45.93       39.65     21.44 o 
 -18   4   1       49.93       45.89     20.36 o 
 -16   4   1      115.00      119.16     18.63 o 
 -14   4   1      241.82      235.31     17.81 o 
 -12   4   1      316.67      299.39     15.83 o 
 -10   4   1      297.98      300.87     15.89 o 
  -8   4   1     1506.47     1469.33     35.73 o 
  -6   4   1     1152.94     1161.57     20.35 o 
  -4   4   1       93.95       92.53      6.22 o 
   0   4   1     3735.46     4151.95     47.84 o 
   2   4   1     5846.37     6355.25     60.06 o 
   4   4   1     2005.55     1963.55     74.42 o 
   8   4   1     3810.24     4117.99     87.45 o 
  10   4   1     1311.06     1348.16     58.15 o 
  20   4   1       33.60       17.16     45.93 o 
 -19   5   1        0.52        0.00     20.18 o 
 -17   5   1       46.88       45.54     17.34 o 
 -15   5   1      102.24       88.74     15.82 o 
 -13   5   1      116.31      109.28     12.68 o 
 -11   5   1      560.45      535.19     27.03 o 
  -9   5   1     1117.36     1042.94     19.60 o 
  -7   5   1      635.76      624.55     20.07 o 
  -5   5   1      513.26      532.70     12.04 o 
  -3   5   1     2148.84     2283.94     47.80 o 
  -1   5   1     3494.22     3538.01    105.67 o 
   3   5   1     2981.78     3150.72     48.78 o 
   5   5   1     1303.88     1243.10     36.25 o 
  19   5   1        2.31        0.00     53.39 o 
 -18   6   1        1.68        1.10     22.53 o 
 -16   6   1       54.15       44.01     14.53 o 
 -14   6   1        5.60       10.80     11.20 o 
 -12   6   1       79.09       57.88     10.65 o 
 -10   6   1      120.55       95.86     10.53 o 
  -8   6   1      437.08      446.54     14.75 o 
  -6   6   1      298.85      299.68     11.02 o 
  -4   6   1      187.89      179.88     10.41 o 
  -2   6   1      167.77      126.47     19.03 o 
   0   6   1      760.87      811.35     37.38 o 
   2   6   1      198.38      225.55     21.66 o 
   4   6   1      112.88      118.75     22.86 o 
   6   6   1      131.42      122.90     24.26 o 
   8   6   1      210.08      190.08     37.81 o 
 -17   7   1       40.17       30.92     17.34 o 
 -15   7   1       80.26       76.66     16.84 o 
 -13   7   1       80.93       74.84     14.68 o 
 -11   7   1      187.74      178.25     15.23 o 
  -9   7   1     1112.23     1137.36     29.19 o 
  -7   7   1      547.94      517.54     30.45 o 
  -5   7   1       30.24       32.59     20.30 o 
  -3   7   1     2568.52     2616.87     53.31 o 
  -1   7   1     1753.42     1878.89     48.77 o 
   1   7   1      548.41      583.34     31.08 o 
   3   7   1     1514.32     1562.73     42.93 o 
   5   7   1      326.76      328.50     29.03 o 
   7   7   1      109.50      114.45     46.64 o 
   9   7   1      602.66      675.98     54.99 o 
  11   7   1      237.40      247.93     43.38 o 
 -16   8   1        4.89        6.35     27.54 o 
 -14   8   1       40.17       13.72     24.56 o 
 -12   8   1        5.31        8.19     19.03 o 
 -10   8   1       43.64       70.23     21.38 o 
  -8   8   1       74.28       68.03     22.57 o 
  -6   8   1      274.76      249.99     27.08 o 
  -4   8   1       39.33       32.93     20.91 o 
  -2   8   1      314.76      369.81     33.11 o 
   0   8   1      237.51      222.54     26.98 o 
   2   8   1      189.00      153.33     25.41 o 
   4   8   1       35.57       28.65     23.38 o 
   6   8   1      173.51      159.65     26.68 o 
   8   8   1       32.21       23.79     36.12 o 
  10   8   1       35.55       18.11     40.15 o 
  12   8   1        0.29        0.00     41.87 o 
  14   8   1       20.53        0.00     42.57 o 
  16   8   1        1.75        6.54     52.81 o 
 -15   9   1       75.51       44.47     31.87 o 
 -13   9   1        2.69        0.00     26.08 o 
 -11   9   1       75.10       64.35     26.32 o 
  -9   9   1      194.42      165.46     26.40 o 
  -7   9   1      147.88      140.74     25.07 o 
  -5   9   1        3.47       10.61     20.96 o 
  -3   9   1      217.66      252.07     26.40 o 
  -1   9   1      102.94       89.55     25.53 o 
   1   9   1       87.59       92.69     28.71 o 
   3   9   1      161.81      187.63     28.27 o 
   5   9   1       13.01       23.47     25.02 o 
   7   9   1      113.07      104.38     25.41 o 
   9   9   1      216.74      195.90     40.32 o 
  11   9   1      150.06      194.26     48.48 o 
  13   9   1       11.09        0.00     45.95 o 
  15   9   1       34.26       22.73     47.49 o 
 -12  10   1       49.06       56.87     23.84 o 
 -10  10   1      151.74      146.83     29.46 o 
  -8  10   1       49.44       37.02     22.76 o 
  -6  10   1       43.62       34.13     24.20 o 
  -4  10   1       99.81       86.35     25.00 o 
  -2  10   1      172.48      149.55     26.02 o 
   0  10   1       24.61       13.15     22.63 o 
   2  10   1      110.81      110.74     27.43 o 
   4  10   1       86.02       80.06     26.04 o 
   6  10   1       70.99       53.66     28.25 o 
   8  10   1       21.62       31.47     39.73 o 
  10  10   1      117.98      154.66     47.23 o 
  12  10   1       54.35       56.87     38.52 o 
 -11  11   1       39.17       36.64     30.14 o 
  -9  11   1       28.21       32.29     27.85 o 
  -7  11   1       74.47       62.31     27.65 o 
  -5  11   1       69.07       48.28     26.40 o 
  -3  11   1       33.35       18.07     25.37 o 
  -1  11   1       68.41       66.74     28.98 o 
   1  11   1       53.59       49.75     25.12 o 
   3  11   1       64.01       52.34     28.62 o 
   5  11   1       52.49       54.37     27.50 o 
   7  11   1      118.34      141.75     33.91 o 
   9  11   1       35.79       51.40     47.33 o 
  11  11   1       34.49       73.94     50.78 o 
  -8  12   1       27.92       19.64     27.97 o 
  -6  12   1       35.81       34.25     26.51 o 
  -4  12   1       12.90        0.00     30.25 o 
  -2  12   1       29.97       29.61     25.47 o 
   0  12   1       18.62       23.76     25.86 o 
   2  12   1       22.66       12.50     29.63 o 
   4  12   1        8.90       15.00     38.54 o 
   6  12   1       35.39       39.45     50.90 o 
   8  12   1       33.90        0.00     54.74 o 
  -1  13   1       24.95        5.16     45.59 o 
 -20   0   2       85.13      108.85     34.07 o 
 -18   0   2      273.19      347.96     40.62 o 
 -16   0   2       41.91       37.37     26.23 o 
 -14   0   2      315.99      348.83     32.11 o 
 -12   0   2     1572.82     1607.56     53.93 o 
 -10   0   2     2787.12     2922.78     62.91 o 
  -8   0   2      215.97      257.62     21.88 o 
  -6   0   2     4826.46     4755.72     60.28 o 
  -4   0   2    34584.38    35610.08    166.76 o 
  -2   0   2     4365.20     4502.63     31.05 o 
   2   0   2    37341.35    37136.30    725.00 o 
   4   0   2     3255.37     3319.94     55.97 o 
   6   0   2     5216.70     4918.21     77.31 o 
   8   0   2     4770.15     4730.55     85.23 o 
  10   0   2      734.44      630.29     40.43 o 
  12   0   2       49.48       46.19     28.28 o 
  14   0   2      310.98      306.02     37.36 o 
  16   0   2      318.52      285.67     39.55 o 
 -21   1   2        5.01        9.32     19.09 o 
 -19   1   2        7.88        4.05     19.18 o 
 -17   1   2        8.18        5.65     17.67 o 
 -15   1   2      175.15      159.49     36.30 o 
 -13   1   2        1.28        0.51     10.79 o 
 -11   1   2      204.24      173.96     17.51 o 
  -9   1   2     1353.76     1348.23     22.89 o 
  -7   1   2      676.84      706.99     14.08 o 
  -5   1   2      194.98      207.44      8.03 o 
  -3   1   2     4503.81     4339.79     27.32 o 
  -1   1   2    17612.68    16723.59    160.25 o 
   1   1   2     4552.61     4598.69     38.81 o 
   3   1   2      972.86      958.04     21.49 o 
   5   1   2     1482.16     1535.41     26.18 o 
   7   1   2      144.63      144.09     17.01 o 
   9   1   2      163.19      132.29     22.89 o 
  11   1   2      117.78      127.06     21.25 o 
  13   1   2      169.77      165.42     25.21 o 
  15   1   2       55.59       41.13     18.33 o 
  17   1   2        3.66        0.00     29.43 o 
 -20   2   2       42.33       47.36     19.16 o 
 -18   2   2      140.48      139.80     20.95 o 
 -16   2   2      151.12      153.99     28.74 o 
 -14   2   2       83.03       62.69     17.38 o 
 -12   2   2     1492.08     1384.88     29.19 o 
 -10   2   2      348.37      365.83     12.87 o 
  -8   2   2       68.88       60.29      7.18 o 
  -6   2   2     1230.09     1090.25     13.76 o 
  -4   2   2     1353.24     1348.56     13.55 o 
  -2   2   2     2712.13     2758.82     20.36 o 
   0   2   2    17826.31    17490.79     98.89 o 
   2   2   2     4060.15     4197.92     39.29 o 
   4   2   2      515.06      514.51     32.85 o 
   6   2   2      321.62      271.04     34.94 o 
   8   2   2     1647.15     1589.86     35.10 o 
  10   2   2      137.85      154.51     21.81 o 
  12   2   2     1013.85      982.54     43.30 o 
  14   2   2      140.33      134.20     42.69 o 
  16   2   2       17.20        0.00     38.66 o 
  18   2   2      130.66      111.48     45.46 o 
  20   2   2      125.64       96.94     36.97 o 
 -19   3   2       63.91       49.94     20.91 o 
 -17   3   2       76.24       75.27     19.59 o 
 -15   3   2       36.50       40.75     15.96 o 
 -13   3   2      157.79      174.44     16.95 o 
 -11   3   2      798.99      810.89     17.69 o 
  -9   3   2      423.57      414.56     14.39 o 
  -5   3   2      532.65      487.74     11.58 o 
  -3   3   2      142.41      138.91      6.94 o 
  -1   3   2       69.17       58.60      9.34 o 
   1   3   2     6511.62     6411.68     55.25 o 
   3   3   2     6192.41     6206.12     35.31 o 
   5   3   2      938.41      919.69     43.77 o 
   7   3   2     1267.28     1163.14     53.32 o 
   9   3   2     3844.60     3978.06     99.03 o 
  11   3   2      908.80      876.84     56.17 o 
  15   3   2      190.99      179.77     45.73 o 
  17   3   2       86.96       60.42     41.30 o 
  19   3   2       20.16       24.01     35.21 o 
 -20   4   2       21.90       15.22     19.77 o 
 -18   4   2       35.62       49.22     18.74 o 
 -16   4   2       42.96       51.28     16.34 o 
 -14   4   2      239.45      213.49     17.53 o 
 -12   4   2      260.38      247.78     17.07 o 
 -10   4   2      627.46      594.30     17.77 o 
  -8   4   2     1290.26     1307.14     19.61 o 
  -6   4   2      306.26      290.30     10.60 o 
  -4   4   2     2325.69     2474.72     50.23 o 
  -2   4   2     2973.49     3131.51     50.27 o 
   0   4   2     5440.26     5401.28     57.48 o 
   2   4   2      215.01      224.73     18.39 o 
   4   4   2     1440.49     1484.49     18.42 o 
   6   4   2     2433.75     2357.98     67.04 o 
   8   4   2      386.79      405.51     42.14 o 
  10   4   2      472.14      453.82     46.70 o 
  16   4   2       45.58       42.71     45.82 o 
  18   4   2       19.76       49.24     46.03 o 
 -19   5   2       39.58       36.52     19.75 o 
 -17   5   2       33.56       20.74     15.72 o 
 -15   5   2       81.42      102.40     15.24 o 
 -13   5   2      270.53      275.16     14.83 o 
 -11   5   2      560.85      575.23     20.69 o 
  -9   5   2      522.63      509.33     17.82 o 
  -7   5   2      746.88      795.41     16.83 o 
  -5   5   2      671.41      738.11     16.07 o 
  -3   5   2      822.94      771.62      9.72 o 
  -1   5   2       87.58       85.68     16.85 o 
   1   5   2      190.94      180.24     20.09 o 
   3   5   2       77.66       85.29     18.51 o 
   5   5   2     1355.36     1424.38     25.74 o 
   9   5   2       76.50       92.79     35.99 o 
  17   5   2       13.43        5.87     44.77 o 
  19   5   2        5.15        0.00     49.32 o 
 -18   6   2       12.41       21.16     22.87 o 
 -16   6   2       95.97       81.31     14.95 o 
 -14   6   2      133.96      126.21     13.41 o 
 -10   6   2      906.01      906.71     19.83 o 
  -8   6   2      633.93      630.55     16.68 o 
  -6   6   2      808.26      831.00     37.82 o 
  -4   6   2      288.16      282.76      7.20 o 
  -2   6   2     3535.78     3559.68     42.57 o 
   0   6   2      784.80      795.77     33.77 o 
   2   6   2      454.65      487.34     28.09 o 
   4   6   2     1030.76     1023.48     37.43 o 
   6   6   2      152.35      149.16     26.44 o 
   8   6   2      123.45      100.29     34.84 o 
  18   6   2       71.18      105.68     49.57 o 
 -17   7   2        1.35       16.40     18.69 o 
 -15   7   2        8.23        5.71     15.47 o 
 -13   7   2        6.86        5.97     13.89 o 
 -11   7   2       80.06       62.89     13.37 o 
  -9   7   2       40.28       57.98     21.66 o 
  -7   7   2       18.51        8.06     21.56 o 
  -5   7   2      192.65      203.82     26.12 o 
  -3   7   2      126.39      112.31     13.99 o 
  -1   7   2      215.82      206.29     25.81 o 
   1   7   2        6.17       12.10     21.72 o 
   3   7   2      134.13      153.96     24.75 o 
   5   7   2       20.87       40.54     25.40 o 
   7   7   2       84.28       84.38     30.18 o 
   9   7   2       54.94       19.64     31.86 o 
  11   7   2       29.75       16.75     36.26 o 
  13   7   2       10.20        0.00     43.31 o 
  17   7   2        2.43       10.10     55.92 o 
 -16   8   2       17.18       36.54     26.66 o 
 -14   8   2      143.72      146.17     29.89 o 
 -12   8   2        7.13        2.65     24.31 o 
 -10   8   2       90.67       79.20     22.99 o 
  -8   8   2      625.07      626.87     37.40 o 
  -6   8   2      130.78      107.57     23.77 o 
  -4   8   2      516.61      502.92     31.74 o 
  -2   8   2     1299.22     1273.46     46.47 o 
   0   8   2      229.64      211.39     26.94 o 
   2   8   2      809.99      792.92     37.35 o 
   4   8   2      528.22      530.57     34.38 o 
   6   8   2       13.51       28.76     24.96 o 
   8   8   2      207.53      171.69     38.57 o 
  10   8   2      241.96      228.36     42.94 o 
  12   8   2      111.34      104.17     44.35 o 
  14   8   2        6.15        0.00     45.15 o 
  16   8   2       43.80       40.63     46.04 o 
 -15   9   2       11.92        1.21     24.83 o 
 -13   9   2       13.03        1.29     26.91 o 
 -11   9   2       63.79       58.37     28.09 o 
  -9   9   2      160.02      170.13     52.97 o 
  -7   9   2       91.56       74.85     26.21 o 
  -5   9   2       85.23       54.99     24.62 o 
  -3   9   2      426.79      390.13     30.64 o 
  -1   9   2      225.64      255.41     28.45 o 
   1   9   2      110.38      126.91     26.32 o 
   3   9   2      135.31      145.41     27.97 o 
   5   9   2       87.27       94.87     29.40 o 
   7   9   2       67.14       79.89     27.87 o 
   9   9   2       50.20       88.79     41.25 o 
  11   9   2       57.96       89.72     43.89 o 
  13   9   2        9.67        0.00     41.73 o 
 -12  10   2        5.47        0.00     29.82 o 
 -10  10   2       66.75       72.03     27.65 o 
  -8  10   2       63.70       57.21     27.50 o 
  -6  10   2      110.12       64.14     32.29 o 
  -4  10   2      105.16      102.22     25.90 o 
  -2  10   2      265.27      295.79     32.65 o 
   0  10   2      182.41      171.13     28.18 o 
   2  10   2       88.33      107.64     27.22 o 
   4  10   2      149.80      157.36     37.42 o 
   6  10   2       84.68      100.72     30.08 o 
   8  10   2       52.72      108.49     44.48 o 
  10  10   2       31.13       31.74     35.27 o 
  12  10   2       18.60       45.15     46.85 o 
 -11  11   2       30.52       42.27     27.30 o 
  -9  11   2       88.48       97.09     30.84 o 
  -7  11   2       75.00       50.83     27.67 o 
  -5  11   2       20.61       29.16     22.90 o 
  -3  11   2       10.10        0.00     28.42 o 
  -1  11   2      125.15      144.71     29.54 o 
   1  11   2       85.40      104.18     30.76 o 
   3  11   2       53.29       55.60     28.21 o 
   5  11   2       24.26       25.12     29.67 o 
   7  11   2       57.69       73.81     32.50 o 
   9  11   2       89.58      135.98     47.23 o 
  -8  12   2        9.47        7.87     28.96 o 
  -6  12   2       49.79        2.85     33.65 o 
  -4  12   2       41.94       42.51     26.68 o 
  -2  12   2       35.60       63.50     27.27 o 
   0  12   2       66.07       80.52     28.65 o 
   2  12   2      145.25      155.09     36.22 o 
   4  12   2       11.09        9.42     32.65 o 
   6  12   2       51.23       36.77     31.72 o 
 -21   1   3        4.91        0.00     24.41 o 
 -19   1   3      136.50      156.43     24.52 o 
 -17   1   3      203.84      217.43     24.63 o 
 -15   1   3      143.96      141.78     20.52 o 
 -13   1   3      651.18      664.15     24.05 o 
 -11   1   3     2144.55     2272.32     33.63 o 
  -9   1   3     1109.98     1170.25     22.45 o 
  -7   1   3      212.38      191.54      9.81 o 
  -5   1   3      911.39      801.82     11.84 o 
  -3   1   3    13208.72    12884.31    110.05 o 
  -1   1   3     2062.57     2092.32     20.79 o 
   1   1   3    12427.77    12262.69    262.45 o 
   3   1   3      223.85      272.46     16.25 o 
   5   1   3      456.88      448.73     26.43 o 
   7   1   3     1978.85     1923.37     34.69 o 
   9   1   3     2081.80     2079.07     44.77 o 
  11   1   3        2.98        6.26     18.84 o 
  13   1   3      356.77      364.92     27.32 o 
  15   1   3      300.07      332.56     34.80 o 
  17   1   3       24.88       42.90     35.60 o 
 -20   2   3       19.96       16.61     20.42 o 
 -18   2   3       26.80       29.96     17.74 o 
 -16   2   3      191.72      169.70     20.83 o 
 -14   2   3       73.88       57.92     16.37 o 
 -12   2   3      143.37      147.83     13.04 o 
 -10   2   3      849.45      901.31     22.42 o 
  -8   2   3      603.74      671.58     15.06 o 
  -6   2   3      312.43      312.18      9.60 o 
  -4   2   3     6529.23     6977.26     48.95 o 
   2   2   3     3872.74     3884.35     27.45 o 
   4   2   3     4868.62     5004.24     50.36 o 
   6   2   3      246.71      208.66     24.61 o 
   8   2   3      377.34      330.43     29.31 o 
  10   2   3      317.88      353.30     25.00 o 
  12   2   3      428.45      425.14     27.10 o 
  14   2   3       89.83       65.61     19.66 o 
  16   2   3       32.16       11.97     35.25 o 
  18   2   3       71.57       73.67     35.43 o 
  20   2   3       25.72       44.40     36.39 o 
 -19   3   3       48.22       62.59     21.88 o 
 -17   3   3      117.91      145.44     25.20 o 
 -15   3   3       90.38       87.58     17.53 o 
 -13   3   3     1104.21     1088.99     29.67 o 
 -11   3   3      831.43      866.56     19.35 o 
  -9   3   3      794.48      752.02     20.65 o 
  -7   3   3      743.51      771.12     14.18 o 
  -5   3   3     5259.47     5268.08     43.10 o 
  -1   3   3       86.99       69.02      9.74 o 
   1   3   3      109.25      101.25      8.57 o 
   3   3   3     1059.13     1041.38     16.63 o 
   5   3   3      735.35      784.47     31.64 o 
   7   3   3      386.57      380.68     43.19 o 
   9   3   3      263.61      294.30     32.26 o 
  11   3   3      390.79      401.45     36.97 o 
  13   3   3      279.97      266.06     47.20 o 
  15   3   3       22.22        0.00     42.54 o 
  17   3   3       13.35       15.11     38.29 o 
  19   3   3       49.96       48.51     38.87 o 
 -20   4   3       75.45       46.62     18.98 o 
 -18   4   3       69.13       73.38     18.94 o 
 -16   4   3       18.90       25.25     16.32 o 
 -14   4   3       70.56       73.23     14.16 o 
 -12   4   3     1037.48     1076.42     29.98 o 
 -10   4   3      361.03      371.45     14.02 o 
  -8   4   3      434.69      426.32     12.56 o 
  -6   4   3      490.66      486.20     15.16 o 
  -4   4   3      237.67      237.33      9.50 o 
  -2   4   3      539.14      501.31     16.03 o 
   0   4   3     1770.88     1679.70     28.36 o 
   2   4   3     1913.90     1897.64     31.52 o 
   4   4   3      893.63      883.51     16.76 o 
   6   4   3      996.47     1068.78     54.56 o 
   8   4   3     1572.56     1507.55     70.98 o 
  10   4   3     1104.91     1235.93     71.11 o 
  12   4   3      301.84      329.22     52.51 o 
  14   4   3       22.60       37.90     42.50 o 
  16   4   3       86.12       87.55     40.48 o 
  18   4   3        9.91       14.88     42.54 o 
 -19   5   3       12.63       15.50     14.80 o 
 -17   5   3       48.61       61.36     15.76 o 
 -15   5   3      234.42      243.42     17.65 o 
 -13   5   3      110.44      116.96     13.81 o 
 -11   5   3      504.64      539.13     16.87 o 
  -9   5   3      719.05      706.15     16.73 o 
  -7   5   3      845.65      889.02     37.73 o 
  -5   5   3      707.39      620.45     31.76 o 
  -3   5   3      787.93      771.68     19.49 o 
  -1   5   3     2676.23     2629.03     36.13 o 
   1   5   3      570.01      597.81     21.96 o 
   3   5   3      645.56      659.86     28.58 o 
   5   5   3     1360.31     1331.35     52.99 o 
   7   5   3      378.48      420.81     32.62 o 
   9   5   3      799.39      807.31     61.79 o 
  13   5   3      117.01      128.13     49.15 o 
  15   5   3       30.85        0.00     42.90 o 
  17   5   3      132.34      162.58     56.31 o 
 -18   6   3       10.92        6.05     19.50 o 
 -16   6   3       31.09       17.90     16.60 o 
 -14   6   3       73.16       73.73     13.29 o 
 -12   6   3      138.71      134.75     13.24 o 
 -10   6   3      398.78      384.14     13.99 o 
  -8   6   3      463.41      473.61     18.02 o 
  -6   6   3       67.61       62.62      8.38 o 
  -4   6   3      853.12      921.14     36.34 o 
  -2   6   3      181.88      178.24     15.81 o 
   0   6   3      129.66      124.12     16.96 o 
   2   6   3      213.48      221.52     25.09 o 
   4   6   3      244.93      225.63     18.88 o 
   6   6   3       26.58       44.66     24.44 o 
   8   6   3      216.00      214.21     39.62 o 
  10   6   3       45.08       23.67     25.38 o 
  14   6   3       19.32       20.47     39.74 o 
  16   6   3        2.87        1.02     53.70 o 
 -17   7   3        1.17        0.00     17.15 o 
 -15   7   3      253.46      243.14     22.66 o 
 -13   7   3      185.70      169.90     19.70 o 
 -11   7   3       10.93        5.13     22.42 o 
  -9   7   3      645.84      692.61     37.08 o 
  -7   7   3     1603.12     1609.88     49.59 o 
  -5   7   3      151.26      171.98     40.42 o 
  -3   7   3     1274.12     1239.17     47.46 o 
  -1   7   3     1961.99     1958.15     54.90 o 
   1   7   3       60.42       45.03     18.66 o 
   3   7   3      544.33      554.14     33.84 o 
   5   7   3      568.12      591.01     35.86 o 
   7   7   3       64.98       56.65     25.83 o 
   9   7   3      246.82      230.68     41.84 o 
  11   7   3      288.71      293.71     43.91 o 
  13   7   3       66.28       74.86     29.42 o 
  15   7   3       49.79       13.81     29.37 o 
  17   7   3       69.80       57.04     38.12 o 
 -16   8   3        3.08       21.64     26.49 o 
 -14   8   3        1.22        0.00     25.14 o 
 -12   8   3       39.12       35.97     23.51 o 
 -10   8   3       89.31      107.24     24.72 o 
  -8   8   3       40.28       37.93     23.67 o 
  -6   8   3       16.07       13.89     22.71 o 
  -4   8   3       19.38       16.59     23.33 o 
  -2   8   3      282.45      304.08     29.53 o 
   0   8   3       56.89       49.75     17.56 o 
   2   8   3      100.24       90.86     25.82 o 
   4   8   3       62.56       55.68     27.27 o 
   6   8   3       52.41       70.12     26.56 o 
   8   8   3        1.42        9.41     25.38 o 
  10   8   3       30.53       19.70     33.00 o 
  12   8   3       10.42        0.00     38.93 o 
  14   8   3        3.42        0.00     33.88 o 
 -15   9   3       12.63        0.00     30.54 o 
 -13   9   3       65.16       73.23     25.66 o 
 -11   9   3       18.25       13.24     24.62 o 
  -9   9   3      178.88      171.78     26.93 o 
  -7   9   3      236.46      230.74     30.04 o 
  -5   9   3       41.51       51.68     23.01 o 
  -3   9   3      542.46      540.25     35.29 o 
  -1   9   3      594.90      592.06     55.04 o 
   1   9   3       25.87       20.97     18.19 o 
   3   9   3      379.53      412.79     27.29 o 
   5   9   3      146.93      135.44     27.99 o 
   7   9   3       19.62       29.77     24.40 o 
   9   9   3       82.22       57.20     34.59 o 
  11   9   3      158.09      176.62     43.94 o 
  13   9   3       14.92       26.81     33.46 o 
 -12  10   3       21.11       24.81     26.45 o 
 -10  10   3      101.21       93.97     27.40 o 
  -8  10   3       87.20       65.48     25.20 o 
  -6  10   3       86.67       85.32     24.64 o 
  -4  10   3       71.40       81.21     26.85 o 
  -2  10   3      208.55      216.05     30.02 o 
   0  10   3      115.77      133.44     29.02 o 
   2  10   3       69.82       82.94     21.40 o 
   4  10   3       91.98       90.77     21.35 o 
   6  10   3      115.61      146.42     24.39 o 
   8  10   3       68.12       79.49     28.10 o 
  10  10   3       66.18       63.23     35.23 o 
  12  10   3       25.57       39.06     32.18 o 
 -11  11   3       45.72       41.08     28.16 o 
  -9  11   3       28.63       50.37     26.36 o 
  -7  11   3       45.68       30.76     26.50 o 
  -5  11   3       89.92       73.48     32.51 o 
  -3  11   3       78.01       71.50     28.36 o 
  -1  11   3       60.02       76.92     30.95 o 
   1  11   3      113.88      158.87     32.37 o 
   3  11   3      105.75       94.35     29.12 o 
   5  11   3       39.97       27.63     24.26 o 
   7  11   3       71.17       72.89     28.35 o 
   9  11   3       55.37       38.85     30.12 o 
  -6  12   3       31.78        1.62     31.67 o 
  -4  12   3       24.50       21.49     33.30 o 
  -2  12   3       24.88       14.18     33.41 o 
   0  12   3       18.14       20.37     28.97 o 
   2  12   3       34.03       17.14     35.62 o 
   4  12   3       26.23       23.91     36.06 o 
   6  12   3       25.96       22.56     33.79 o 
 -20   0   4       22.08        7.38     24.47 o 
 -18   0   4      264.56      331.11     39.64 o 
 -16   0   4      490.00      492.16     39.76 o 
 -14   0   4       93.08       95.47     18.03 o 
 -12   0   4     2429.40     2529.06     47.27 o 
 -10   0   4     2229.00     2272.20     41.29 o 
  -8   0   4     1771.97     1820.07     34.09 o 
  -4   0   4     8383.66     8119.46     42.30 o 
  -2   0   4     2768.38     2906.45     22.80 o 
   0   0   4     6321.76     5877.91     87.63 o 
   2   0   4      376.79      427.04     10.78 o 
   4   0   4      175.60      188.41     21.37 o 
   6   0   4      812.52      817.27     39.78 o 
   8   0   4      681.81      679.08     41.71 o 
  10   0   4     1241.78     1194.90     54.95 o 
  12   0   4      238.49      222.00     33.58 o 
  14   0   4      290.92      280.58     38.80 o 
  16   0   4      114.41      115.09     35.90 o 
 -21   1   4       12.09       19.03     18.73 o 
 -19   1   4       14.21       22.49     21.89 o 
 -17   1   4        6.37       14.36     14.17 o 
 -15   1   4       18.76       11.30     11.50 o 
 -13   1   4      190.57      183.92     15.52 o 
 -11   1   4      699.23      731.00     21.63 o 
  -9   1   4     1304.91     1353.27     22.60 o 
  -7   1   4      306.96      270.64      9.18 o 
  -5   1   4      125.78      131.12      7.28 o 
  -3   1   4      529.44      526.38      9.35 o 
  -1   1   4     3480.85     3575.97     26.77 o 
   1   1   4      485.99      500.43     11.89 o 
   3   1   4      141.91      127.55     10.12 o 
   5   1   4       87.13       58.65     22.10 o 
   7   1   4       32.80       22.28     21.89 o 
   9   1   4      128.01      138.04     26.80 o 
  11   1   4       32.48       40.95     20.46 o 
  13   1   4       91.28       83.29     21.79 o 
  15   1   4       45.50       35.47     19.38 o 
  17   1   4       25.01        0.00     32.51 o 
 -20   2   4        3.74       16.32     20.24 o 
 -18   2   4       94.83       96.08     20.84 o 
 -16   2   4      205.22      234.11     22.53 o 
 -14   2   4      187.04      197.32     21.06 o 
 -12   2   4      620.19      657.79     20.90 o 
 -10   2   4     1032.53     1126.95     21.88 o 
  -8   2   4      356.32      369.65     12.74 o 
  -6   2   4      121.33      128.15      7.97 o 
  -4   2   4     5160.21     4999.40    105.49 o 
  -2   2   4     3153.29     3110.23     35.29 o 
   0   2   4     2419.59     2406.91     26.83 o 
   2   2   4     6226.62     6236.86     50.74 o 
   4   2   4        7.84        6.67     11.17 o 
   6   2   4      590.01      650.71     34.71 o 
   8   2   4     2005.18     2015.88     55.99 o 
  10   2   4      266.55      247.12     39.81 o 
  12   2   4       56.31       49.75     38.51 o 
  14   2   4      181.16      189.26     39.53 o 
  16   2   4       54.11       44.27     35.90 o 
  18   2   4       41.26       62.28     39.65 o 
 -19   3   4       62.85       82.26     21.76 o 
 -17   3   4       51.33       47.90     19.62 o 
 -15   3   4      244.78      296.95     23.77 o 
 -13   3   4      322.70      306.67     19.91 o 
 -11   3   4      431.44      455.02     16.08 o 
  -9   3   4      655.49      696.36     18.42 o 
  -5   3   4     1200.77     1283.41     15.83 o 
  -1   3   4     2038.01     1916.68     34.31 o 
   1   3   4     1988.76     2006.83     34.27 o 
   3   3   4     1122.23     1156.12     19.08 o 
   5   3   4     2539.27     2747.65     36.90 o 
   7   3   4      871.09      864.91     41.71 o 
   9   3   4      677.10      662.47     43.54 o 
  11   3   4      419.37      394.00     37.34 o 
  13   3   4       87.47       69.79     41.19 o 
  15   3   4       17.59       17.27     38.71 o 
  17   3   4       59.15       40.87     45.49 o 
  19   3   4       32.10       63.14     40.14 o 
 -20   4   4       21.93       39.41     16.79 o 
 -18   4   4       58.75       45.46     17.81 o 
 -16   4   4       84.32      106.70     26.93 o 
 -14   4   4      334.07      351.87     18.45 o 
 -12   4   4      121.04      108.04     13.47 o 
 -10   4   4      248.31      251.45     14.65 o 
  -8   4   4      113.62      108.82      9.01 o 
  -6   4   4      502.20      561.94     17.33 o 
  -2   4   4      373.45      345.90     21.18 o 
   0   4   4     3698.62     3700.61     41.80 o 
   2   4   4      119.29      125.90     10.08 o 
   4   4   4      294.93      312.82     14.28 o 
   6   4   4      592.48      621.11     26.49 o 
   8   4   4      299.97      275.46     35.59 o 
  10   4   4      368.16      343.35     36.47 o 
  12   4   4       43.05       49.62     40.55 o 
  14   4   4       15.46       41.49     42.40 o 
  16   4   4       23.08       40.68     47.85 o 
  18   4   4       18.82       35.33     40.68 o 
 -19   5   4       74.25       67.13     18.78 o 
 -17   5   4       61.50       44.60     16.23 o 
 -15   5   4       25.73       17.19     12.34 o 
 -13   5   4       94.00       74.64     12.38 o 
 -11   5   4      510.22      476.01     18.18 o 
  -9   5   4      197.54      186.62     12.53 o 
  -7   5   4       69.15       90.14     11.11 o 
  -5   5   4      258.35      246.69     24.29 o 
  -3   5   4      803.16      838.97     31.91 o 
  -1   5   4       81.51       89.54     13.62 o 
   1   5   4      947.39      981.34     30.15 o 
   3   5   4      579.39      610.47     19.23 o 
   5   5   4      282.73      251.02     13.13 o 
   7   5   4      420.93      437.37     27.40 o 
   9   5   4      637.39      622.94     31.90 o 
  11   5   4       48.97       64.20     29.05 o 
  13   5   4       14.05       42.74     44.29 o 
  15   5   4       36.49       21.09     41.56 o 
  17   5   4       11.43       17.91     50.83 o 
 -18   6   4        6.32        7.54     23.59 o 
 -16   6   4        1.66        4.62     17.00 o 
 -14   6   4      189.31      158.27     19.45 o 
 -12   6   4       23.90       25.43     15.55 o 
 -10   6   4      492.88      558.31     41.74 o 
  -8   6   4     1087.38     1161.03     43.01 o 
  -6   6   4      557.59      603.38     34.15 o 
  -4   6   4     1159.43     1162.81     40.69 o 
  -2   6   4     5144.29     5110.53     53.94 o 
   0   6   4     1957.35     1879.25     99.75 o 
   2   6   4      723.48      715.87     27.93 o 
   4   6   4     1268.13     1226.73     23.69 o 
   6   6   4     1407.48     1517.20     40.84 o 
   8   6   4       89.90       83.77     24.75 o 
  10   6   4      124.92      118.83     23.61 o 
  12   6   4      343.13      324.19     35.62 o 
  14   6   4       19.04       21.00     49.24 o 
  16   6   4       28.75       14.47     54.05 o 
 -17   7   4        2.43        0.00     19.48 o 
 -15   7   4       86.10       87.60     30.53 o 
 -13   7   4       26.08       23.62     25.27 o 
 -11   7   4       36.13       19.75     22.79 o 
  -9   7   4      258.28      284.55     29.54 o 
  -7   7   4      290.23      266.84     29.87 o 
  -5   7   4      548.58      505.38     33.75 o 
  -3   7   4      177.46      178.76     16.34 o 
  -1   7   4      944.66      951.29     36.73 o 
   1   7   4      334.67      341.09     24.52 o 
   3   7   4      297.55      284.15     17.53 o 
   5   7   4      359.65      357.85     26.79 o 
   7   7   4       73.58       63.89     20.25 o 
   9   7   4       62.51       40.12     26.55 o 
  11   7   4       40.85       44.06     26.17 o 
  13   7   4       23.01       30.17     27.84 o 
  15   7   4       10.45       29.35     31.86 o 
 -16   8   4       11.49        8.15     28.81 o 
 -14   8   4       99.63       99.25     26.22 o 
 -12   8   4      201.52      171.17     30.67 o 
 -10   8   4       32.90       46.61     36.67 o 
  -8   8   4      341.83      350.85     31.75 o 
  -6   8   4      535.20      532.69     36.23 o 
  -4   8   4      240.15      228.83     29.04 o 
  -2   8   4     1224.87     1236.70     46.67 o 
   0   8   4      506.99      486.80     25.61 o 
   2   8   4       96.06       79.37     20.96 o 
   4   8   4      297.78      294.28     25.40 o 
   6   8   4      117.34      104.23     23.63 o 
   8   8   4        7.39       20.40     22.44 o 
  10   8   4      203.27      201.89     31.69 o 
  12   8   4       64.79       56.38     29.52 o 
  14   8   4        2.76        1.14     34.50 o 
 -15   9   4       50.38       38.75     31.14 o 
 -13   9   4       41.17       21.05     30.74 o 
 -11   9   4        1.65        0.00     26.04 o 
  -9   9   4      171.81      228.99     29.90 o 
  -7   9   4      268.83      239.89     31.88 o 
  -5   9   4       62.40       40.85     25.80 o 
  -3   9   4       11.37       13.70     30.78 o 
  -1   9   4      246.30      235.69     32.02 o 
   1   9   4      104.91      100.08     20.61 o 
   3   9   4       61.42       61.79     20.15 o 
   5   9   4       29.97       26.59     21.07 o 
   7   9   4       18.64       22.73     22.41 o 
   9   9   4       17.65       19.43     26.70 o 
  11   9   4       88.53       89.91     28.77 o 
  13   9   4       22.25        5.47     33.72 o 
 -12  10   4       29.82       23.21     31.95 o 
 -10  10   4       29.83       10.59     26.24 o 
  -8  10   4      139.28      151.35     32.03 o 
  -6  10   4      136.91      141.24     31.03 o 
  -4  10   4       99.10       80.27     31.81 o 
  -2  10   4      325.67      319.71     46.32 o 
   0  10   4      214.22      236.17     31.60 o 
   2  10   4      106.54      124.36     30.07 o 
   4  10   4      172.73      169.87     26.20 o 
   6  10   4      111.59      145.40     26.35 o 
   8  10   4       36.66       38.52     28.18 o 
  10  10   4       22.16       23.58     31.91 o 
 -11  11   4       42.46       29.39     30.70 o 
  -9  11   4       21.81       43.52     31.56 o 
  -7  11   4       26.84       11.55     26.26 o 
  -5  11   4       95.97      109.98     31.32 o 
  -3  11   4       27.17       19.94     28.49 o 
  -1  11   4       38.25       42.18     29.06 o 
   1  11   4      105.57      151.94     32.15 o 
   3  11   4      156.91      159.46     31.26 o 
   5  11   4       29.62       59.72     24.29 o 
   7  11   4       52.02       67.17     25.80 o 
   9  11   4      102.72      109.03     34.18 o 
  -6  12   4       23.02       13.83     31.21 o 
  -4  12   4       43.78       31.17     32.31 o 
  -2  12   4       10.07        0.00     27.38 o 
   0  12   4       36.81       27.64     33.42 o 
   2  12   4       68.70       51.29     35.31 o 
   4  12   4       23.34        4.21     36.60 o 
 -21   1   5       24.81       33.36     23.10 o 
 -19   1   5       46.33       62.22     23.11 o 
 -17   1   5      198.80      180.57     18.12 o 
 -15   1   5      269.65      306.26     16.36 o 
 -13   1   5      290.33      249.56     14.67 o 
 -11   1   5     2152.52     2205.30     36.91 o 
  -9   1   5      985.27     1044.27     19.23 o 
  -7   1   5      363.30      325.98      9.49 o 
  -5   1   5     4488.92     4532.16     33.69 o 
  -1   1   5     2114.85     2111.95     17.26 o 
   1   1   5     1841.31     1789.41     22.93 o 
   3   1   5     1186.48     1214.91     23.26 o 
   5   1   5      546.14      542.67     31.42 o 
   7   1   5      994.69      951.40     42.72 o 
   9   1   5     1396.59     1509.38     65.01 o 
  11   1   5      474.04      435.47     45.46 o 
  13   1   5       90.33       93.29     22.54 o 
  15   1   5      192.31      191.09     40.60 o 
  17   1   5       61.96       37.83     40.50 o 
 -20   2   5       26.14       28.64     21.85 o 
 -18   2   5       75.82       87.12     16.75 o 
 -16   2   5      132.87      153.84     21.03 o 
 -14   2   5      234.47      254.43     17.09 o 
 -12   2   5      490.91      512.52     18.45 o 
 -10   2   5     1295.77     1354.27     24.58 o 
  -8   2   5     2196.36     2331.02     32.50 o 
  -6   2   5      487.75      472.96     16.91 o 
  -4   2   5     1273.08     1286.16     24.24 o 
  -2   2   5     3785.76     3945.59     37.29 o 
   0   2   5     3392.56     3626.81     34.65 o 
   2   2   5      348.62      388.53     12.23 o 
   4   2   5      763.80      797.80     20.68 o 
   6   2   5      855.35      848.77     40.65 o 
   8   2   5      481.83      444.26     35.85 o 
  10   2   5      232.93      209.66     48.58 o 
  12   2   5      175.70      184.94     43.23 o 
  14   2   5       29.82       15.89     37.39 o 
  16   2   5       16.02       19.51     37.35 o 
  18   2   5       11.30       10.03     41.48 o 
 -19   3   5       22.39       14.90     17.70 o 
 -17   3   5      127.11      134.85     21.77 o 
 -15   3   5      262.16      251.93     21.76 o 
 -13   3   5      393.81      415.95     16.18 o 
 -11   3   5      324.65      311.82     13.78 o 
  -9   3   5      914.77      958.20     21.64 o 
  -7   3   5      928.94      947.40     22.40 o 
  -5   3   5      360.54      465.91     38.10 o 
  -3   3   5     2378.31     2257.30     34.50 o 
  -1   3   5      363.27      393.60     15.84 o 
   1   3   5     2275.11     2264.29     27.04 o 
   3   3   5      379.65      369.58     13.39 o 
   5   3   5       39.81       25.69     13.86 o 
   7   3   5      878.65      879.39     45.23 o 
   9   3   5      798.09      836.60     57.40 o 
  11   3   5       78.71       51.78     30.84 o 
  13   3   5      152.92      105.04     42.91 o 
  15   3   5       68.01       60.21     40.29 o 
  17   3   5       16.92       31.58     44.61 o 
 -20   4   5       62.36       56.67     19.33 o 
 -18   4   5       86.60       78.63     17.11 o 
 -16   4   5       68.93       77.21     17.12 o 
 -14   4   5       63.26       55.37     13.44 o 
 -12   4   5      391.70      368.81     17.78 o 
 -10   4   5      417.67      461.01     22.56 o 
  -8   4   5      255.39      234.62     14.91 o 
  -6   4   5      158.79      180.27     10.34 o 
  -4   4   5      229.49      210.79     20.62 o 
  -2   4   5      355.27      327.56     21.20 o 
   2   4   5     1960.03     1962.90     27.29 o 
   4   4   5      774.56      797.78     18.77 o 
   6   4   5      637.06      620.88     25.32 o 
   8   4   5     1339.74     1386.13     51.20 o 
  10   4   5      118.67       98.13     31.64 o 
  12   4   5       40.39       23.16     31.29 o 
  14   4   5       56.19       59.86     36.58 o 
  16   4   5       54.95       32.07     45.51 o 
  18   4   5       13.66       13.87     40.46 o 
 -19   5   5       31.44       49.27     21.98 o 
 -17   5   5        4.17        7.02     13.53 o 
 -15   5   5      239.83      228.50     17.39 o 
 -13   5   5      476.74      472.00     23.90 o 
 -11   5   5      168.33      191.58     16.75 o 
  -9   5   5      400.95      441.55     23.42 o 
  -7   5   5      813.88      826.51     21.77 o 
  -5   5   5      813.15      815.46     39.57 o 
  -3   5   5      430.29      422.32     27.36 o 
  -1   5   5     1636.15     1592.79     32.51 o 
   1   5   5      140.02      126.45     12.25 o 
   3   5   5      189.43      200.70     13.72 o 
   5   5   5      680.51      652.82     28.81 o 
   7   5   5      290.89      325.11     23.15 o 
   9   5   5      206.27      204.16     31.25 o 
  11   5   5      373.53      371.07     29.86 o 
  13   5   5      127.68      101.89     42.25 o 
  15   5   5       15.05       39.56     48.25 o 
  17   5   5       39.78       33.96     53.11 o 
 -18   6   5        6.76        0.00     18.41 o 
 -16   6   5       48.73       36.18     19.49 o 
 -14   6   5       58.44       61.75     28.31 o 
 -12   6   5       25.74        9.57     23.44 o 
 -10   6   5      103.48       90.21     23.60 o 
  -8   6   5      252.42      267.51     28.33 o 
  -6   6   5      168.07      183.72     27.65 o 
  -4   6   5      141.62      135.61     24.74 o 
  -2   6   5      233.73      243.56     18.61 o 
   0   6   5      299.26      277.96     21.38 o 
   2   6   5      424.07      401.33     17.57 o 
   4   6   5      215.50      184.55     13.16 o 
   6   6   5      130.04      139.73     23.08 o 
   8   6   5      104.76       89.27     21.82 o 
  10   6   5        6.65       18.75     20.51 o 
  12   6   5       37.63       31.52     25.85 o 
  14   6   5       12.69        0.00     28.42 o 
  16   6   5        0.30        0.00     30.90 o 
 -17   7   5        8.54        0.00     27.52 o 
 -15   7   5       85.33       80.30     29.14 o 
 -13   7   5      536.41      604.31     41.47 o 
 -11   7   5      163.72      131.15     27.13 o 
  -9   7   5      196.82      183.35     29.96 o 
  -7   7   5      987.55      989.75     43.28 o 
  -5   7   5      619.91      562.44     36.14 o 
  -3   7   5      336.89      352.84     30.98 o 
  -1   7   5      949.37      975.32     30.87 o 
   1   7   5      447.46      445.41     26.57 o 
   3   7   5      231.99      203.61     22.61 o 
   5   7   5      219.93      248.63     26.80 o 
   7   7   5       68.32      102.83     23.03 o 
   9   7   5       36.62       22.52     21.68 o 
  11   7   5      416.36      456.06     39.20 o 
  13   7   5       72.56       48.90     31.80 o 
  15   7   5        0.44        0.00     27.04 o 
 -16   8   5       35.47       17.06     26.61 o 
 -14   8   5        4.41        8.71     27.22 o 
 -12   8   5       13.75        5.93     25.72 o 
 -10   8   5      211.00      195.20     31.38 o 
  -8   8   5      108.41      100.70     28.38 o 
  -6   8   5       27.03       18.95     23.93 o 
  -4   8   5      232.44      279.85     30.62 o 
  -2   8   5      426.22      424.01     34.46 o 
   0   8   5       18.88       11.63     17.46 o 
   2   8   5       65.02       72.63     22.35 o 
   4   8   5       63.01       36.19     21.67 o 
   6   8   5       66.46       71.80     21.75 o 
   8   8   5       57.87       65.60     22.88 o 
  10   8   5       11.92       18.04     29.37 o 
  12   8   5        6.72       22.96     29.67 o 
  14   8   5       25.08       14.58     32.27 o 
 -13   9   5       31.88       44.80     29.80 o 
 -11   9   5       53.38       56.21     26.55 o 
  -9   9   5       36.04       25.32     23.76 o 
  -7   9   5      441.55      449.03     36.39 o 
  -5   9   5      168.78      188.21     30.09 o 
  -3   9   5      145.80      121.06     29.13 o 
  -1   9   5      784.56      849.15     44.36 o 
   1   9   5      285.14      287.05     25.06 o 
   3   9   5       24.64        2.12     20.79 o 
   5   9   5      338.21      373.96     30.21 o 
   7   9   5      139.83      150.00     25.09 o 
   9   9   5        9.69        8.22     24.62 o 
  11   9   5       33.28       29.86     26.83 o 
  13   9   5       43.27       48.67     33.93 o 
 -12  10   5       41.69       35.49     31.50 o 
 -10  10   5       58.23       59.20     27.28 o 
  -8  10   5       58.29       73.42     29.92 o 
  -6  10   5       37.21       23.04     25.73 o 
  -4  10   5       31.03       28.30     26.72 o 
  -2  10   5      142.73      105.77     31.89 o 
   0  10   5      164.88      190.04     31.53 o 
   2  10   5       61.26       42.26     29.36 o 
   4  10   5       31.62       22.58     22.83 o 
   6  10   5      113.08      113.86     28.67 o 
   8  10   5       77.50      102.24     27.78 o 
  10  10   5       61.01       66.60     28.04 o 
  -9  11   5       45.46       70.09     42.69 o 
  -7  11   5       57.25       66.52     32.37 o 
  -5  11   5       62.09       65.81     33.06 o 
  -3  11   5       92.08       92.31     28.41 o 
  -1  11   5       80.41       96.05     31.30 o 
   1  11   5       65.11       85.72     34.67 o 
   3  11   5       90.87      107.79     37.89 o 
   5  11   5       39.11       26.65     24.34 o 
   7  11   5       38.59       44.28     28.07 o 
  -6  12   5        3.51        0.00     34.50 o 
  -4  12   5       11.81        0.00     35.75 o 
  -2  12   5       39.23       26.87     29.94 o 
   0  12   5       47.97       46.41     32.35 o 
   2  12   5       31.99       36.75     34.27 o 
   4  12   5       12.94       19.04     34.10 o 
 -20   0   6       32.20       62.06     31.35 o 
 -18   0   6       59.12       40.69     26.51 o 
 -16   0   6      535.86      546.50     30.21 o 
 -14   0   6      410.60      419.82     26.21 o 
 -12   0   6     1002.08      976.66     33.81 o 
 -10   0   6     4493.53     4593.21     70.85 o 
  -8   0   6      723.03      693.71     21.97 o 
  -6   0   6      449.88      480.90     17.47 o 
  -4   0   6     5866.90     5665.76     40.40 o 
  -2   0   6     2602.88     2424.24     24.31 o 
   0   0   6     5085.54     4872.40     33.16 o 
   2   0   6     1169.44     1106.46     35.85 o 
   4   0   6      160.96      156.17     12.12 o 
  10   0   6      846.91      908.15     55.06 o 
  12   0   6       67.49       93.10     33.82 o 
  14   0   6      178.53      215.59     35.82 o 
  16   0   6      195.23      226.58     39.20 o 
 -19   1   6       41.06       33.63     22.19 o 
 -17   1   6       23.84       29.24     15.99 o 
 -15   1   6      162.42      164.96     14.80 o 
 -13   1   6      531.28      548.32     19.67 o 
 -11   1   6       44.10       37.72     11.25 o 
  -9   1   6      525.55      508.71     13.66 o 
  -7   1   6     1691.26     1745.50     24.35 o 
  -5   1   6     1036.46     1084.11     15.75 o 
  -3   1   6     1020.94      960.95     14.04 o 
  -1   1   6      567.57      537.29     11.00 o 
   1   1   6       98.69       95.34     10.02 o 
   3   1   6      360.81      340.67     14.75 o 
   5   1   6      610.29      635.55     25.18 o 
   7   1   6      272.02      280.84     32.15 o 
   9   1   6       72.52       75.40     32.47 o 
  11   1   6      201.33      164.76     37.76 o 
  13   1   6       25.20       33.71     34.37 o 
  15   1   6        1.71        7.84     30.94 o 
  17   1   6        2.47        3.42     39.92 o 
 -20   2   6        8.49       14.18     19.90 o 
 -18   2   6       17.20        8.27     13.83 o 
 -16   2   6      211.84      198.63     17.73 o 
 -14   2   6      131.03      141.43     13.21 o 
 -12   2   6      336.32      371.79     14.43 o 
 -10   2   6      895.62      949.17     18.69 o 
  -8   2   6     1052.55     1019.42     23.03 o 
  -4   2   6     2006.03     1959.46     20.61 o 
  -2   2   6     1438.61     1407.03     24.53 o 
   0   2   6     1779.79     1779.02     26.50 o 
   2   2   6     1205.52     1104.03     25.43 o 
   4   2   6     1175.80     1284.37     25.83 o 
   6   2   6      314.42      323.75     21.26 o 
   8   2   6     1022.82     1023.60     50.56 o 
  10   2   6      459.02      508.04     62.08 o 
  12   2   6        1.08       12.79     37.78 o 
  14   2   6       55.64       81.47     36.82 o 
  16   2   6       49.27       66.21     43.44 o 
  18   2   6        0.73       23.69     43.05 o 
 -19   3   6      106.67       97.18     16.99 o 
 -17   3   6       76.11       85.63     14.55 o 
 -15   3   6      105.34      130.39     17.34 o 
 -13   3   6      194.22      194.60     13.18 o 
 -11   3   6      564.06      532.47     22.77 o 
  -9   3   6      338.35      336.08     18.39 o 
  -7   3   6      442.30      446.76     28.86 o 
  -5   3   6      292.93      332.99     21.02 o 
  -3   3   6      225.66      224.02     14.71 o 
  -1   3   6      370.38      370.67     16.33 o 
   1   3   6     2515.80     2479.77     41.34 o 
   3   3   6      425.25      410.54     18.63 o 
   5   3   6      215.81      208.45     17.76 o 
   7   3   6      604.26      573.71     29.13 o 
   9   3   6      559.13      535.10     43.97 o 
  11   3   6       77.48       60.57     33.67 o 
  13   3   6       19.10       19.65     32.83 o 
  15   3   6       25.02       17.23     36.23 o 
  17   3   6       18.88       12.41     42.20 o 
 -18   4   6       38.58       30.47     14.95 o 
 -16   4   6       82.17       76.20     15.87 o 
 -14   4   6      170.55      166.59     15.17 o 
 -12   4   6      274.48      308.03     19.92 o 
 -10   4   6        5.92        6.30     11.66 o 
  -8   4   6      198.05      193.72     23.45 o 
  -6   4   6      140.34      112.83     21.29 o 
  -4   4   6     1371.82     1317.85     37.80 o 
  -2   4   6     1246.32     1245.35     44.67 o 
   0   4   6      684.48      684.49     21.58 o 
   2   4   6      616.82      639.40     18.70 o 
   4   4   6      346.91      338.56     21.62 o 
   6   4   6      422.97      430.11     23.50 o 
   8   4   6       37.49       23.67     21.40 o 
  10   4   6      162.33      135.31     22.26 o 
  12   4   6       35.90       38.86     32.11 o 
  14   4   6       16.39       29.62     44.48 o 
  16   4   6        6.57        4.24     41.24 o 
 -19   5   6       35.83       49.14     26.94 o 
 -17   5   6       23.71       20.86     13.11 o 
 -15   5   6       51.36       53.35     16.93 o 
 -13   5   6      115.45      113.93     17.44 o 
 -11   5   6      588.46      618.71     28.85 o 
  -9   5   6       55.99       48.71     22.14 o 
  -7   5   6      196.90      212.60     26.37 o 
  -5   5   6       66.74       49.31     21.74 o 
  -3   5   6      916.05      870.13     48.49 o 
  -1   5   6      605.86      633.31     23.37 o 
   1   5   6      393.00      375.42     17.05 o 
   3   5   6      838.94      888.02     22.67 o 
   5   5   6      230.90      226.94     23.33 o 
   7   5   6      151.39      168.54     21.33 o 
   9   5   6      320.94      324.50     28.56 o 
  11   5   6      117.71      118.79     24.18 o 
  13   5   6       15.08        7.11     26.56 o 
  15   5   6        9.08        0.00     29.92 o 
  17   5   6       34.91       65.52     51.49 o 
 -18   6   6      113.72      106.01     39.14 o 
 -16   6   6        7.85        0.00     26.31 o 
 -14   6   6      194.22      173.51     30.47 o 
 -12   6   6      160.65      139.39     27.30 o 
 -10   6   6       33.45       27.30     21.56 o 
  -8   6   6     1001.91     1107.84     43.78 o 
  -6   6   6     1695.59     1725.56     51.24 o 
  -4   6   6      125.18      102.70     25.54 o 
  -2   6   6     3678.12     3800.34     68.73 o 
   0   6   6     3385.11     3433.82     42.22 o 
   2   6   6      475.34      476.14     19.15 o 
   4   6   6      788.75      771.18     31.81 o 
   6   6   6     1336.95     1407.65     40.66 o 
   8   6   6      260.70      277.37     27.18 o 
  10   6   6        0.70        0.00     22.29 o 
  12   6   6       48.16       34.23     24.75 o 
  14   6   6       77.24       34.34     26.49 o 
  16   6   6       12.15        0.00     29.70 o 
 -17   7   6       11.98        0.00     28.78 o 
 -15   7   6        3.99        0.00     29.04 o 
 -13   7   6       40.59       23.98     25.94 o 
 -11   7   6       42.77       30.82     22.90 o 
  -9   7   6       23.60       14.14     24.07 o 
  -7   7   6      143.01      154.96     28.62 o 
  -5   7   6      325.94      294.98     30.93 o 
  -3   7   6      296.07      323.83     31.94 o 
  -1   7   6       10.23        8.32     16.43 o 
   1   7   6      724.84      698.89     22.79 o 
   3   7   6      236.15      215.09     23.04 o 
   5   7   6       58.44       37.38     20.56 o 
   7   7   6      143.61      148.92     24.77 o 
   9   7   6       51.55       55.94     21.63 o 
  11   7   6       66.16       77.03     28.37 o 
  13   7   6        2.09       14.73     27.97 o 
  15   7   6       18.07        1.54     30.29 o 
 -16   8   6       32.13       13.72     30.23 o 
 -14   8   6      106.31      120.09     32.77 o 
 -12   8   6      134.59      122.55     32.83 o 
 -10   8   6       78.66       73.43     25.88 o 
  -8   8   6      113.32      117.32     28.76 o 
  -6   8   6      315.54      322.72     33.58 o 
  -4   8   6       78.42       97.86     27.47 o 
  -2   8   6      311.59      270.13     32.47 o 
   0   8   6      569.06      572.24     22.25 o 
   2   8   6       78.87       94.26     21.79 o 
   4   8   6       18.05       17.54     20.90 o 
   6   8   6      137.43      149.04     22.61 o 
   8   8   6       35.51       44.31     22.61 o 
  10   8   6       89.08       83.63     25.70 o 
  12   8   6      107.68      121.94     33.29 o 
 -13   9   6       61.68       59.72     29.72 o 
 -11   9   6       51.74       39.90     26.27 o 
  -9   9   6       49.22       61.98     27.80 o 
  -7   9   6       40.31       23.77     26.00 o 
  -5   9   6       66.49       55.89     26.37 o 
  -3   9   6       33.93       26.82     26.65 o 
  -1   9   6       59.49       56.51     29.10 o 
   1   9   6       15.16       21.97     18.20 o 
   3   9   6       32.43       14.16     20.00 o 
   5   9   6       26.46       34.11     23.53 o 
   7   9   6      111.35      139.26     24.91 o 
   9   9   6       24.33       33.32     26.14 o 
  11   9   6       29.14       22.91     30.70 o 
 -12  10   6       68.94       73.22     34.84 o 
 -10  10   6       28.43       57.75     30.35 o 
  -8  10   6       27.91       33.59     25.75 o 
  -6  10   6      212.60      231.62     33.96 o 
  -4  10   6       65.18       35.88     33.84 o 
  -2  10   6      146.24      163.26     34.41 o 
   0  10   6      214.75      278.61     35.39 o 
   2  10   6       73.47       81.30     27.11 o 
   4  10   6      100.46      115.58     25.01 o 
   6  10   6       65.48       70.65     26.80 o 
   8  10   6       40.42       56.05     28.94 o 
  10  10   6       15.78        0.00     29.13 o 
  -9  11   6       35.69       35.78     29.98 o 
  -7  11   6       19.56       26.34     28.11 o 
  -5  11   6       68.70       52.81     29.86 o 
  -3  11   6       64.42       32.09     30.00 o 
  -1  11   6       40.76       42.72     32.50 o 
   1  11   6       48.61       82.49     32.19 o 
   3  11   6      105.80      122.12     32.08 o 
   5  11   6       98.14      123.97     40.55 o 
   7  11   6       30.27       24.18     25.02 o 
  -4  12   6       40.20       14.72     35.05 o 
  -2  12   6       44.99       30.76     30.63 o 
   0  12   6        5.00       29.29     35.18 o 
   2  12   6       54.49       42.79     41.27 o 
 -19   1   7       19.70       11.11     19.77 o 
 -17   1   7      105.64       90.12     15.95 o 
 -15   1   7      441.01      478.32     20.47 o 
 -13   1   7       31.84       40.09     11.14 o 
 -11   1   7      981.24      983.67     24.45 o 
  -9   1   7     2060.38     2071.84     29.34 o 
  -7   1   7      592.63      547.14     13.70 o 
  -5   1   7     1728.63     1752.18     19.81 o 
  -3   1   7     5046.67     5020.46     37.76 o 
  -1   1   7       31.58       25.52      6.92 o 
   1   1   7     1929.33     1898.24     26.74 o 
   3   1   7     1137.64     1108.17     23.82 o 
   5   1   7      386.33      407.29     21.70 o 
   7   1   7      362.60      372.18     72.93 o 
   9   1   7     1098.98     1149.18     62.76 o 
  11   1   7      266.75      265.08     42.63 o 
  13   1   7        1.74       16.84     36.13 o 
  15   1   7       97.21       59.38     37.32 o 
 -20   2   7       52.78       52.25     16.75 o 
 -18   2   7       35.22       39.47     14.94 o 
 -16   2   7       41.55       40.12     13.40 o 
 -14   2   7      279.66      282.85     15.47 o 
 -12   2   7      462.45      491.00     17.81 o 
 -10   2   7      475.02      445.50     19.17 o 
  -8   2   7      585.72      603.53     19.80 o 
  -6   2   7      481.04      523.19     15.85 o 
  -2   2   7      527.61      533.86     10.34 o 
   0   2   7     1011.06     1008.73     20.95 o 
   2   2   7      880.76      870.06     25.74 o 
   4   2   7       46.50       42.77     13.07 o 
   6   2   7      387.21      372.63     23.81 o 
   8   2   7      482.61      500.93     27.04 o 
  10   2   7       51.60       53.02     32.35 o 
  12   2   7       17.00       20.89     30.94 o 
  14   2   7       32.57       30.30     40.55 o 
  16   2   7       18.58       53.91     44.23 o 
 -19   3   7       15.07       10.79     14.49 o 
 -17   3   7      117.60      111.39     15.34 o 
 -15   3   7      138.53      135.52     16.68 o 
 -13   3   7      235.61      250.14     17.23 o 
 -11   3   7      145.90      166.69     19.39 o 
  -9   3   7      210.26      176.58     18.64 o 
  -7   3   7      452.81      442.64     21.67 o 
  -5   3   7      178.82      179.54      7.58 o 
  -3   3   7      968.56      937.09     24.27 o 
  -1   3   7       45.96       37.85     12.37 o 
   1   3   7      243.74      214.92     14.69 o 
   3   3   7      279.41      280.17     20.79 o 
   5   3   7      102.91      112.17     16.62 o 
   7   3   7      314.46      290.29     23.46 o 
   9   3   7      212.37      219.26     23.29 o 
  11   3   7      177.30      147.59     34.16 o 
  13   3   7       17.84        5.06     41.11 o 
  15   3   7       54.31       72.50     43.21 o 
  17   3   7       10.03       35.72     42.47 o 
 -18   4   7       69.82       69.52     19.02 o 
 -16   4   7       78.95       80.82     17.11 o 
 -14   4   7       34.61       23.52     15.48 o 
 -12   4   7      245.77      200.24     18.44 o 
 -10   4   7      479.13      485.99     32.04 o 
  -8   4   7      215.90      175.79     18.89 o 
  -6   4   7      277.44      282.55     19.72 o 
  -4   4   7      763.18      762.68     25.52 o 
  -2   4   7      849.61      815.62     25.27 o 
   0   4   7      696.44      696.24     23.08 o 
   2   4   7     1139.34     1148.01     27.46 o 
   4   4   7      656.33      691.46     26.29 o 
   6   4   7      239.06      237.46     21.16 o 
   8   4   7      541.55      576.40     30.95 o 
  10   4   7      278.39      248.86     25.85 o 
  12   4   7       16.55       10.39     19.60 o 
  14   4   7        3.43        0.00     26.03 o 
  16   4   7       21.19       17.24     40.49 o 
 -17   5   7       47.96       31.47     25.29 o 
 -15   5   7       49.33       28.56     26.52 o 
 -13   5   7      431.95      444.79     23.85 o 
 -11   5   7      384.37      351.34     31.07 o 
  -9   5   7        7.24        9.46     20.52 o 
  -7   5   7      897.37      877.98     37.94 o 
  -5   5   7     1361.34     1300.65     36.60 o 
  -3   5   7       74.34       80.17     16.79 o 
  -1   5   7     2078.66     2106.53     38.76 o 
   1   5   7     1162.46     1187.84     40.59 o 
   3   5   7       49.30       38.25     11.96 o 
   5   5   7      923.18      939.88     30.97 o 
   7   5   7      391.87      409.48     25.83 o 
   9   5   7       56.45       41.95     22.68 o 
  11   5   7       87.79       75.04     23.82 o 
  13   5   7       78.61       74.47     27.99 o 
  15   5   7       15.38        0.00     26.43 o 
 -18   6   7        7.61        0.71     31.58 o 
 -16   6   7       21.04        0.00     27.36 o 
 -14   6   7       62.44       70.65     29.33 o 
 -12   6   7       51.06       57.45     24.21 o 
 -10   6   7        0.66        0.00     25.12 o 
  -8   6   7      123.04      102.51     24.95 o 
  -6   6   7        4.29       23.06     24.13 o 
  -4   6   7       23.90       31.17     16.30 o 
  -2   6   7      140.14      130.44     18.76 o 
   0   6   7      102.19       99.55     16.25 o 
   2   6   7      199.41      198.67     15.34 o 
   4   6   7       46.34       35.71     20.77 o 
   6   6   7       11.62       21.60     18.01 o 
   8   6   7       90.26      100.36     24.73 o 
  10   6   7       62.86       70.31     23.16 o 
  12   6   7        6.59        0.00     26.73 o 
  14   6   7        7.60        0.28     27.37 o 
 -15   7   7       17.88        8.70     26.10 o 
 -13   7   7      323.91      352.80     36.53 o 
 -11   7   7      351.26      330.06     33.85 o 
  -9   7   7        2.51        0.00     25.94 o 
  -7   7   7      324.66      337.02     33.96 o 
  -5   7   7      520.99      550.75     41.34 o 
  -3   7   7       26.75       11.44     15.28 o 
  -1   7   7      373.68      346.58     21.98 o 
   1   7   7      153.76      149.50     15.53 o 
   3   7   7        7.66        3.07     18.77 o 
   5   7   7      173.20      141.52     22.84 o 
   7   7   7      252.45      236.91     24.71 o 
   9   7   7        0.74        7.23     22.07 o 
  11   7   7      103.73      100.74     35.11 o 
  13   7   7      122.20      124.34     30.22 o 
 -14   8   7        9.54        0.00     26.62 o 
 -12   8   7       13.02        0.00     25.12 o 
 -10   8   7       55.18       72.36     29.84 o 
  -8   8   7      110.92      124.47     28.94 o 
  -6   8   7       37.11       46.35     27.07 o 
  -4   8   7       10.55        7.47     27.19 o 
  -2   8   7      142.12      131.43     18.89 o 
   0   8   7      139.97      119.62     14.97 o 
   2   8   7       15.98       25.99     19.55 o 
   4   8   7       42.71       42.95     20.24 o 
   6   8   7       33.22       53.37     23.62 o 
   8   8   7       60.61       52.25     24.38 o 
  10   8   7       26.67       13.27     25.79 o 
  12   8   7        0.55       24.71     26.69 o 
 -13   9   7       63.02       43.28     32.20 o 
 -11   9   7       78.80      107.69     34.44 o 
  -9   9   7       34.45       35.35     28.33 o 
  -7   9   7      135.18      126.37     29.54 o 
  -5   9   7      188.70      203.37     32.61 o 
  -3   9   7        4.83       12.56     30.50 o 
  -1   9   7      199.91      201.84     20.70 o 
   1   9   7      171.01      201.66     22.61 o 
   3   9   7       20.80        5.93     20.57 o 
   5   9   7       72.77       64.97     21.53 o 
   7   9   7      114.97      115.68     28.43 o 
   9   9   7       11.79       12.49     28.73 o 
  11   9   7       10.84       30.82     31.27 o 
 -10  10   7       50.80       44.56     29.71 o 
  -8  10   7       64.48       74.69     28.92 o 
  -6  10   7       17.42       12.51     33.44 o 
  -4  10   7        6.34        0.00     30.49 o 
  -2  10   7       90.30      106.33     30.27 o 
   0  10   7      180.35      224.29     36.39 o 
   2  10   7       75.83       75.04     27.82 o 
   4  10   7       16.96       19.75     22.90 o 
   6  10   7       92.03      116.81     31.29 o 
   8  10   7       59.49       85.93     29.60 o 
  -7  11   7       39.43       33.43     34.78 o 
  -5  11   7       50.45       47.29     30.81 o 
  -3  11   7       55.47       45.30     34.27 o 
  -1  11   7       22.53       43.65     33.58 o 
   1  11   7       20.34       27.81     35.04 o 
   3  11   7       67.48       58.48     37.46 o 
   5  11   7       18.46       16.83     32.33 o 
 -20   0   8       59.38       62.25     35.51 o 
 -18   0   8       11.47       31.23     29.26 o 
 -16   0   8      172.76      156.37     23.59 o 
 -14   0   8      347.96      346.44     46.00 o 
 -12   0   8      144.79      167.23     20.04 o 
 -10   0   8     1936.54     2021.71     52.13 o 
  -8   0   8     1907.33     2014.35     38.19 o 
  -6   0   8      116.78       86.20     13.51 o 
  -4   0   8     5445.21     5530.73     44.26 o 
  -2   0   8     3560.13     3580.91     78.74 o 
   0   0   8      529.06      510.67     13.31 o 
   2   0   8      700.76      708.64     27.99 o 
   4   0   8     3132.86     3074.22    136.49 o 
 -19   1   8       25.18       20.44     13.81 o 
 -17   1   8        9.57        6.64     13.56 o 
 -15   1   8       33.66       43.71     12.74 o 
 -13   1   8      232.95      249.83     19.41 o 
 -11   1   8      220.55      184.38     13.89 o 
  -9   1   8       58.03       60.42      9.29 o 
  -7   1   8      285.39      284.25     11.22 o 
  -5   1   8       89.17       77.49      8.51 o 
  -3   1   8       17.67       19.53      7.21 o 
  -1   1   8       56.61       51.45      7.99 o 
   1   1   8      539.21      520.20     17.07 o 
   3   1   8       17.00       20.85     10.20 o 
   5   1   8       97.29       99.57     14.22 o 
   7   1   8      468.09      475.46     26.81 o 
 -18   2   8       27.46       10.12     16.04 o 
 -16   2   8      172.50      152.84     17.61 o 
 -14   2   8      277.11      261.56     21.23 o 
 -12   2   8       15.42       15.61     13.38 o 
 -10   2   8      422.46      425.19     19.44 o 
  -8   2   8      622.17      560.09     17.36 o 
  -6   2   8       68.93       67.89      8.66 o 
  -4   2   8     2443.24     2459.24     26.64 o 
  -2   2   8     2180.87     2230.81     27.59 o 
   0   2   8       25.89       18.55     10.52 o 
   2   2   8     1187.08     1172.54     28.22 o 
   4   2   8      483.68      439.26     21.44 o 
   6   2   8      285.32      288.02     46.47 o 
   8   2   8      429.50      447.06     30.91 o 
  10   2   8      142.84      146.41     33.89 o 
  12   2   8       23.41       36.62     37.65 o 
  14   2   8       18.18       24.59     40.97 o 
 -19   3   8       26.37       14.31     19.32 o 
 -17   3   8       70.35       65.59     16.27 o 
 -15   3   8       53.74       39.78     20.46 o 
 -13   3   8       45.90       29.78     16.73 o 
 -11   3   8      469.68      452.12     24.36 o 
  -9   3   8      704.26      672.41     30.62 o 
  -7   3   8      239.08      219.05     18.42 o 
  -5   3   8      150.07      148.34     16.13 o 
  -3   3   8     2092.67     1991.01     35.06 o 
  -1   3   8     1571.47     1550.54     30.70 o 
   1   3   8      724.11      717.19     21.31 o 
   3   3   8      844.51      843.28     28.92 o 
   5   3   8      787.49      819.98     30.22 o 
   7   3   8      390.15      406.64     26.02 o 
   9   3   8      251.71      260.02     24.42 o 
  11   3   8       77.01      110.02     44.75 o 
  13   3   8       13.21        5.03     43.45 o 
  15   3   8        3.99        0.00     44.30 o 
 -18   4   8       58.80       67.83     18.06 o 
 -16   4   8       84.48       74.99     26.03 o 
 -14   4   8       52.85       43.88     18.83 o 
 -12   4   8      172.52      169.14     21.98 o 
 -10   4   8      130.32      127.90     18.89 o 
  -8   4   8       76.56       76.86     17.59 o 
  -6   4   8     1090.67     1050.63     39.01 o 
  -4   4   8      269.99      280.99     20.35 o 
  -2   4   8      781.52      811.99     26.14 o 
   0   4   8     1617.12     1623.27     33.35 o 
   2   4   8      391.19      378.03     19.02 o 
   4   4   8      119.50      115.36     21.63 o 
   6   4   8      731.27      789.16     28.77 o 
   8   4   8       68.94       78.96     21.62 o 
  10   4   8       52.30       34.88     19.51 o 
  12   4   8        8.85        0.00     21.93 o 
  14   4   8       45.37       50.47     45.87 o 
  16   4   8       15.15       41.82     44.42 o 
 -17   5   8       30.97       17.17     19.66 o 
 -15   5   8       49.91       42.57     19.27 o 
 -13   5   8       74.18       72.04     20.52 o 
 -11   5   8      144.87      129.91     20.37 o 
  -9   5   8       97.02       77.82     18.43 o 
  -7   5   8       57.22       46.95     16.48 o 
  -5   5   8      241.23      217.25     20.25 o 
  -3   5   8      180.73      177.21     19.74 o 
  -1   5   8      460.77      444.88     22.56 o 
   1   5   8      307.93      325.71     20.18 o 
   3   5   8      116.79       97.04     13.81 o 
   5   5   8      200.84      208.04     21.33 o 
   7   5   8       16.34       26.39     18.41 o 
   9   5   8       73.54       88.09     22.42 o 
  11   5   8       14.43        8.96     21.06 o 
  13   5   8       23.99       22.26     24.74 o 
  15   5   8       20.75       20.13     53.93 o 
 -16   6   8       69.45       91.93     23.44 o 
 -14   6   8      102.52       86.39     30.79 o 
 -12   6   8      414.00      442.48     46.56 o 
 -10   6   8      208.11      218.42     30.32 o 
  -8   6   8       57.89       42.22     17.20 o 
  -6   6   8      688.09      689.12     36.62 o 
  -4   6   8      566.94      547.62     37.86 o 
  -2   6   8      452.66      444.47     24.02 o 
   0   6   8      993.44      983.93     30.35 o 
   2   6   8      458.63      441.60     23.23 o 
   4   6   8      115.35      142.77     27.76 o 
   6   6   8      239.23      218.73     24.33 o 
   8   6   8      211.71      198.39     25.37 o 
  10   6   8       19.35       21.39     21.91 o 
  12   6   8       73.91       89.39     27.09 o 
  14   6   8        3.89        0.00     23.57 o 
 -15   7   8       17.52        0.00     26.74 o 
 -13   7   8       16.56        7.40     31.03 o 
 -11   7   8        1.82        1.89     23.95 o 
  -9   7   8       24.63       10.23     25.88 o 
  -7   7   8       52.06       46.97     19.62 o 
  -5   7   8      108.49       96.82     18.94 o 
  -3   7   8       48.09       64.65     18.23 o 
  -1   7   8        1.42        0.00     15.08 o 
   1   7   8       17.68       29.56     14.91 o 
   3   7   8        6.32        3.85     19.61 o 
   5   7   8       10.16       10.64     20.76 o 
   7   7   8        5.66        3.29     20.65 o 
   9   7   8        3.57       10.47     21.84 o 
  11   7   8        1.24       12.24     26.26 o 
  13   7   8        6.42       31.41     28.38 o 
 -14   8   8       19.77        0.00     32.52 o 
 -12   8   8      202.18      203.78     37.03 o 
 -10   8   8       49.52       65.29     28.63 o 
  -8   8   8       27.51       31.30     25.56 o 
  -6   8   8      298.28      313.49     28.62 o 
  -4   8   8       61.04       64.94     19.79 o 
  -2   8   8       74.47       62.75     18.16 o 
   0   8   8      322.70      343.90     22.85 o 
   2   8   8      195.31      205.40     24.10 o 
   4   8   8       10.31        1.85     22.96 o 
   6   8   8       86.59       96.47     26.27 o 
   8   8   8      131.44      111.83     24.03 o 
  10   8   8       16.54       24.52     28.14 o 
  12   8   8       31.72       26.17     27.27 o 
 -13   9   8       34.79       46.44     30.63 o 
 -11   9   8        6.91       19.24     28.49 o 
  -9   9   8       64.17       54.63     28.05 o 
  -7   9   8       22.39        5.00     29.24 o 
  -5   9   8       27.90        5.36     20.54 o 
  -3   9   8       23.72       23.44     18.12 o 
  -1   9   8       81.57      109.85     29.06 o 
   1   9   8       36.57       41.37     27.83 o 
   3   9   8       36.11       52.91     24.05 o 
   5   9   8       66.79       58.83     25.52 o 
   7   9   8       65.47       90.25     24.03 o 
   9   9   8       24.81       33.74     28.71 o 
 -10  10   8       56.10       79.16     30.70 o 
  -8  10   8       15.75       15.30     28.43 o 
  -6  10   8       67.59       53.54     22.28 o 
  -4  10   8       37.11       42.20     19.16 o 
  -2  10   8       54.49       79.67     32.27 o 
   0  10   8       64.23       68.03     31.67 o 
   2  10   8       53.31       61.11     30.36 o 
   4  10   8       22.02       19.06     24.30 o 
   6  10   8       51.65       39.72     23.09 o 
  -7  11   8        4.33        0.00     35.28 o 
  -5  11   8       37.73        9.16     31.15 o 
  -3  11   8       37.62       33.43     33.75 o 
  -1  11   8       34.37       54.11     33.33 o 
   1  11   8       21.63       38.29     34.63 o 
   3  11   8       36.23       18.07     38.62 o 
 -19   1   9       23.53       11.08     22.25 o 
 -17   1   9       38.21       24.51     16.47 o 
 -15   1   9      335.94      330.38     19.86 o 
 -13   1   9      257.65      286.54     17.16 o 
 -11   1   9      101.19       97.79     12.46 o 
  -9   1   9     1215.35     1217.32     24.50 o 
  -7   1   9     1476.28     1438.71     21.54 o 
  -5   1   9      158.55      146.60      9.99 o 
  -3   1   9     2453.00     2524.89     26.29 o 
  -1   1   9     1675.47     1701.71     24.70 o 
   1   1   9       12.85        7.61      9.68 o 
   3   1   9      323.05      328.12     32.93 o 
   5   1   9      752.92      811.88     92.00 o 
   7   1   9        2.33        0.00     60.27 o 
 -18   2   9       72.36       60.28     24.56 o 
 -16   2   9       12.48       16.12     22.49 o 
 -14   2   9       30.79       18.25     15.34 o 
 -12   2   9      128.30      114.37     16.16 o 
 -10   2   9      180.84      164.46     17.45 o 
  -8   2   9      276.85      220.43     18.25 o 
  -6   2   9       60.43       41.18     13.04 o 
  -4   2   9      174.14      153.32     14.38 o 
  -2   2   9      704.15      688.69     23.30 o 
   0   2   9      427.62      431.32     20.21 o 
   2   2   9      541.95      531.14     22.33 o 
   4   2   9      446.19      433.11     21.59 o 
   6   2   9      274.31      211.39     75.00 o 
   8   2   9      206.62      114.24     60.92 o 
  10   2   9       58.83       54.15     66.16 o 
 -19   3   9       43.50       33.03     24.52 o 
 -17   3   9       16.64       16.17     20.96 o 
 -15   3   9      165.74      143.98     24.71 o 
 -13   3   9      140.95      141.58     20.75 o 
 -11   3   9       56.30       50.07     16.97 o 
  -9   3   9      269.16      267.28     20.62 o 
  -7   3   9      630.50      656.14     25.95 o 
  -5   3   9      501.80      513.05     22.63 o 
  -3   3   9      986.06     1052.35     48.83 o 
  -1   3   9      126.19      146.36     15.28 o 
   1   3   9      266.77      251.09     22.50 o 
   3   3   9      316.22      329.97     24.04 o 
   5   3   9       73.17       79.17     17.71 o 
   7   3   9       86.62       30.65     59.05 o 
   9   3   9       34.38        9.32     58.62 o 
  11   3   9       75.84       64.80     53.40 o 
 -18   4   9       23.76       35.86     28.05 o 
 -16   4   9       26.25       24.06     22.56 o 
 -14   4   9       75.76       86.92     25.99 o 
 -12   4   9      160.68      160.29     20.55 o 
 -10   4   9      558.50      565.98     27.68 o 
  -8   4   9      175.00      141.85     18.61 o 
  -6   4   9       83.92       75.70     16.73 o 
  -4   4   9      652.86      661.86     25.56 o 
  -2   4   9     1275.23     1260.73     32.15 o 
   0   4   9      595.16      611.44     22.97 o 
   2   4   9       99.66      103.76     20.64 o 
   4   4   9      391.35      403.34     25.93 o 
   6   4   9      211.75      192.24     25.90 o 
   8   4   9       29.09       26.09     19.81 o 
  10   4   9       89.06      113.09     38.22 o 
  12   4   9       25.11       25.26     36.12 o 
  14   4   9        6.01       24.99     48.30 o 
 -17   5   9       75.86       75.85     28.69 o 
 -15   5   9       44.99       50.11     19.37 o 
 -13   5   9       91.91       85.37     20.31 o 
 -11   5   9      416.99      433.72     27.60 o 
  -9   5   9      170.32      165.41     20.21 o 
  -7   5   9      293.04      255.06     21.27 o 
  -5   5   9     1147.77     1225.11     34.93 o 
  -3   5   9      188.16      165.77     19.16 o 
  -1   5   9      550.17      544.53     24.03 o 
   1   5   9      845.30      838.36     27.71 o 
   3   5   9      249.84      235.71     24.00 o 
   5   5   9      183.56      207.80     25.82 o 
   7   5   9      339.18      369.25     28.95 o 
   9   5   9       53.63       50.60     20.37 o 
  11   5   9        2.52        0.00     35.07 o 
  13   5   9       31.62       35.38     44.37 o 
 -16   6   9        5.08       11.05     22.49 o 
 -14   6   9       36.23       25.39     21.16 o 
 -12   6   9       46.49       38.03     19.92 o 
 -10   6   9       24.40       24.27     18.54 o 
  -8   6   9       20.33       19.96     17.37 o 
  -6   6   9       12.89        6.76     16.67 o 
  -4   6   9       29.41       25.35     16.45 o 
  -2   6   9       27.07       24.53     16.14 o 
   0   6   9        8.21       20.75     15.67 o 
   2   6   9       14.64       10.17     14.26 o 
   4   6   9       13.05       19.44     22.74 o 
   6   6   9       31.83       25.77     19.21 o 
   8   6   9       32.42       41.50     22.00 o 
  10   6   9       12.11       11.20     22.28 o 
  12   6   9        0.12        4.71     49.21 o 
 -15   7   9        2.17        0.00     22.19 o 
 -13   7   9      112.66      118.02     23.76 o 
 -11   7   9      176.30      211.39     26.03 o 
  -9   7   9       61.90       67.03     20.77 o 
  -7   7   9      156.48      183.93     22.12 o 
  -5   7   9      277.46      301.85     23.76 o 
  -3   7   9       10.17       10.35     16.11 o 
  -1   7   9      152.23      154.57     19.53 o 
   1   7   9      313.28      356.90     22.77 o 
   3   7   9       58.79       46.64     24.91 o 
   5   7   9       52.90       52.29     20.75 o 
   7   7   9      239.63      264.81     25.66 o 
   9   7   9       71.92       58.01     25.07 o 
  11   7   9       11.53       23.88     26.99 o 
 -14   8   9        1.11        0.00     22.20 o 
 -12   8   9        8.68        0.80     23.05 o 
 -10   8   9       33.08       36.35     19.57 o 
  -8   8   9        0.27        0.00     19.39 o 
  -6   8   9        1.28        1.86     20.14 o 
  -4   8   9       29.82       16.99     19.06 o 
  -2   8   9        5.56        0.00     16.54 o 
   0   8   9       16.25       29.43     26.91 o 
   2   8   9        9.78       14.36     25.92 o 
   4   8   9       31.78       39.54     23.10 o 
   6   8   9        8.92        3.74     22.78 o 
   8   8   9       17.67       24.40     27.83 o 
  10   8   9       30.59       11.43     27.11 o 
 -11   9   9      162.20      188.23     27.06 o 
  -9   9   9       46.52       70.44     21.24 o 
  -7   9   9       44.83       42.26     21.18 o 
  -5   9   9      160.35      203.84     23.84 o 
  -3   9   9       51.69       49.91     18.76 o 
  -1   9   9       19.34       28.43     28.02 o 
   1   9   9       33.06       51.00     28.13 o 
   3   9   9        4.10        9.12     29.85 o 
   5   9   9       22.70       32.48     23.44 o 
   7   9   9       25.61       45.69     23.28 o 
  -8  10   9       40.10       64.65     23.23 o 
  -6  10   9       70.63       57.12     21.74 o 
  -4  10   9       19.54       36.96     30.44 o 
  -2  10   9       30.34       20.39     33.74 o 
   0  10   9       65.75       55.85     32.33 o 
   2  10   9       86.28      109.58     34.35 o 
   4  10   9        8.35       12.47     27.71 o 
   6  10   9       30.40       28.85     24.74 o 
  -3  11   9       23.50       28.56     32.48 o 
  -1  11   9       28.61       31.93     31.13 o 
 -18   0  10       12.41       22.23     33.21 o 
 -16   0  10       76.73       78.34     33.24 o 
 -14   0  10       99.41       89.36     19.46 o 
 -12   0  10       26.16       24.98     15.64 o 
 -10   0  10      373.27      343.16     24.19 o 
  -8   0  10     1318.04     1374.19     35.41 o 
  -6   0  10      956.41      881.45     28.39 o 
  -4   0  10     2097.41     2180.40     48.98 o 
  -2   0  10     3317.86     3543.79     59.97 o 
   0   0  10     2657.10     2581.13     54.67 o 
   2   0  10      364.05      301.77     81.85 o 
   4   0  10     1097.58     1094.13    104.77 o 
 -19   1  10        4.41       12.05     25.98 o 
 -17   1  10       11.42        4.58     17.47 o 
 -15   1  10       53.44       51.06     16.73 o 
 -13   1  10       37.98       44.19     16.24 o 
 -11   1  10       91.22      101.99     16.26 o 
  -9   1  10       68.94       54.52     14.07 o 
  -7   1  10      129.67      122.33     13.28 o 
  -5   1  10      270.46      239.53     14.51 o 
  -3   1  10      245.60      250.50     14.61 o 
  -1   1  10      113.83       97.29     14.56 o 
   1   1  10      434.27      442.97     33.15 o 
   3   1  10      587.14      588.20     38.42 o 
   5   1  10       39.67       36.86     72.36 o 
   7   1  10      158.15      158.77     77.60 o 
 -18   2  10      102.00       73.56     23.50 o 
 -16   2  10       59.48       50.70     15.95 o 
 -14   2  10      308.33      351.34     24.66 o 
 -12   2  10      194.24      178.99     23.91 o 
 -10   2  10       45.40       32.77     15.05 o 
  -8   2  10      870.20      845.20     26.56 o 
  -6   2  10      411.64      418.87     19.37 o 
  -4   2  10       83.49       87.97     13.81 o 
  -2   2  10     1308.02     1282.81     27.50 o 
   0   2  10      174.18      180.98     17.31 o 
   2   2  10       73.48       42.00     30.21 o 
   4   2  10      205.03      214.99     68.88 o 
   6   2  10       25.13        0.00     74.94 o 
   8   2  10        1.16        0.00     75.19 o 
 -17   3  10       28.65       38.12     22.49 o 
 -15   3  10       54.11       49.49     21.70 o 
 -13   3  10       43.23       23.65     16.12 o 
 -11   3  10      170.63      146.42     19.45 o 
  -9   3  10      265.85      232.31     20.35 o 
  -7   3  10      543.96      540.04     24.32 o 
  -5   3  10      103.84      110.70     14.93 o 
  -3   3  10      402.65      414.57     20.11 o 
  -1   3  10      911.74      887.98     25.24 o 
   1   3  10      423.49      442.27     26.21 o 
   3   3  10       85.56       69.05     32.98 o 
   5   3  10      276.95      267.39     35.27 o 
   7   3  10      119.14       99.41     62.44 o 
   9   3  10       61.50       78.67     77.22 o 
  11   3  10       23.72       14.40     63.91 o 
 -16   4  10       53.52       33.41     24.69 o 
 -14   4  10       90.90       78.42     20.48 o 
 -12   4  10       84.11       77.16     20.07 o 
 -10   4  10      269.55      263.57     23.27 o 
  -8   4  10       97.01       92.20     17.88 o 
  -6   4  10      276.32      272.80     20.53 o 
  -4   4  10     1198.10     1184.44     32.58 o 
  -2   4  10       64.92       71.53     15.22 o 
   0   4  10      312.91      314.71     19.12 o 
   2   4  10      521.29      512.63     27.54 o 
   4   4  10      152.28      164.45     20.98 o 
   6   4  10      132.15      102.22     35.41 o 
   8   4  10       81.49        8.65     79.29 o 
  10   4  10       38.26       27.93     69.09 o 
  12   4  10       21.73       60.18     74.04 o 
 -17   5  10       11.47        7.54     26.92 o 
 -15   5  10       74.00       57.29     22.04 o 
 -13   5  10       26.70       14.32     21.22 o 
 -11   5  10       19.37       14.72     18.62 o 
  -9   5  10       62.17       50.74     19.40 o 
  -7   5  10      155.56      155.28     19.16 o 
  -5   5  10       27.00       26.66     15.20 o 
  -3   5  10       60.30       56.45     16.75 o 
  -1   5  10      233.15      229.83     19.96 o 
   1   5  10      168.20      170.25     17.26 o 
   3   5  10       35.77       33.95     19.91 o 
   5   5  10       32.07       31.91     19.76 o 
   7   5  10       70.44       41.05     70.13 o 
   9   5  10       72.38       62.82     83.88 o 
  11   5  10       27.78        0.00     82.16 o 
 -16   6  10       60.56       43.01     23.92 o 
 -14   6  10       28.71       27.98     20.28 o 
 -12   6  10      255.54      246.47     26.56 o 
 -10   6  10      261.24      282.54     25.84 o 
  -8   6  10      105.89       96.80     20.83 o 
  -6   6  10      191.93      197.98     20.87 o 
  -4   6  10      256.86      272.36     22.85 o 
  -2   6  10       10.10        2.87     15.96 o 
   0   6  10      153.85      153.46     18.81 o 
   2   6  10      134.73      130.44     24.08 o 
   4   6  10        0.58       11.06     20.84 o 
   6   6  10      101.64      113.55     24.51 o 
   8   6  10      160.37      163.86     88.31 o 
  10   6  10        4.12        0.00     41.35 o 
  12   6  10       11.91       47.84     51.18 o 
 -13   7  10        5.53        5.35     21.54 o 
 -11   7  10       39.26       44.30     20.16 o 
  -9   7  10        0.75       12.63     17.92 o 
  -7   7  10       11.61       22.46     16.70 o 
  -5   7  10       14.76        4.31     17.52 o 
  -3   7  10       36.43       36.42     17.38 o 
  -1   7  10       60.85       57.97     17.22 o 
   1   7  10       15.40       35.38     26.53 o 
   3   7  10       37.21       26.08     23.10 o 
   5   7  10       13.18       14.93     26.84 o 
   7   7  10        7.03       10.45     27.13 o 
   9   7  10        7.44       14.33     38.91 o 
  11   7  10       11.19       37.88     42.80 o 
 -12   8  10       72.72       73.71     23.91 o 
 -10   8  10      180.16      221.87     27.50 o 
  -8   8  10        2.83        6.90     20.00 o 
  -6   8  10      134.93      127.11     23.23 o 
  -4   8  10      191.37      197.52     23.49 o 
  -2   8  10        9.26        9.80     16.93 o 
   0   8  10      137.96      122.92     29.87 o 
   2   8  10      135.11      129.85     28.11 o 
   4   8  10       23.33       30.17     27.04 o 
   6   8  10       83.47       94.92     28.54 o 
   8   8  10       51.73       45.18     28.78 o 
  -9   9  10       10.21       29.28     23.22 o 
  -7   9  10       16.30       15.26     21.62 o 
  -5   9  10       28.68        9.44     18.70 o 
  -3   9  10       27.24       29.11     17.54 o 
  -1   9  10       25.76       31.45     31.29 o 
   1   9  10       54.06       61.19     31.01 o 
   3   9  10       39.02       49.41     31.19 o 
   5   9  10        9.79        6.71     26.25 o 
   7   9  10       37.26       26.45     22.08 o 
  -6  10  10       55.72       64.26     23.76 o 
  -4  10  10       12.57       13.18     28.22 o 
  -2  10  10       18.97       19.00     34.31 o 
   0  10  10       39.56       49.65     29.91 o 
   2  10  10       21.97       17.79     35.28 o 
 -17   1  11       14.79       22.49     21.57 o 
 -15   1  11      230.29      217.75     29.18 o 
 -13   1  11      266.91      269.00     21.68 o 
 -11   1  11       67.84       65.53     15.57 o 
  -9   1  11      235.01      214.14     20.93 o 
  -7   1  11     1075.23     1111.04     35.39 o 
  -5   1  11      307.68      297.58     21.30 o 
  -3   1  11      265.67      282.75     25.38 o 
  -1   1  11      455.38      491.50     54.63 o 
   1   1  11      438.58      438.44     32.55 o 
   3   1  11       36.34       37.09     76.51 o 
   5   1  11      234.47      311.77     88.18 o 
   7   1  11       47.64        2.54     81.85 o 
 -16   2  11        2.10        3.90     22.82 o 
 -14   2  11       33.40       21.28     20.74 o 
 -12   2  11       54.58       67.07     22.22 o 
 -10   2  11       93.68       76.31     15.28 o 
  -8   2  11        5.30        3.52     13.45 o 
  -6   2  11       73.04       51.89     12.72 o 
  -4   2  11       21.50       20.17     11.99 o 
  -2   2  11      275.10      256.81     29.00 o 
   0   2  11      395.07      325.49     33.90 o 
   2   2  11       61.43       56.33     28.66 o 
   4   2  11       54.16       28.52     61.31 o 
   6   2  11      140.83      131.75     80.18 o 
   8   2  11      165.07      126.47     69.63 o 
 -17   3  11       65.08       43.51     23.65 o 
 -15   3  11       61.11       64.00     24.44 o 
 -13   3  11      182.08      203.00     23.30 o 
 -11   3  11       55.98       53.97     16.65 o 
  -9   3  11      283.84      236.52     20.21 o 
  -7   3  11      286.32      277.41     19.58 o 
  -5   3  11       99.59      105.46     15.57 o 
  -3   3  11      263.15      248.68     17.81 o 
  -1   3  11      308.30      307.90     24.78 o 
   1   3  11       19.93       16.52     30.10 o 
   3   3  11       99.08      104.46     32.40 o 
   5   3  11       54.05       64.11     83.89 o 
   7   3  11       46.91        0.00     65.14 o 
   9   3  11       22.85       23.15     66.70 o 
 -16   4  11       27.87       32.20     25.20 o 
 -14   4  11       25.75       15.16     19.37 o 
 -12   4  11       52.37       43.21     18.18 o 
 -10   4  11      109.62       96.58     20.48 o 
  -8   4  11      217.81      190.69     20.80 o 
  -6   4  11       35.98       49.93     15.54 o 
  -4   4  11       47.81       52.25     15.96 o 
  -2   4  11      319.62      273.96     18.73 o 
   0   4  11      243.50      242.36     24.31 o 
   2   4  11       93.88       73.45     35.51 o 
   4   4  11       96.08      106.91     36.49 o 
   6   4  11      139.69      146.46     87.67 o 
   8   4  11       22.71       46.63     82.17 o 
  10   4  11       14.76        0.29     68.03 o 
  12   4  11       19.57        5.78     86.85 o 
 -15   5  11       35.49       24.33     22.27 o 
 -13   5  11       65.02       50.46     22.55 o 
 -11   5  11      168.68      147.24     22.55 o 
  -9   5  11      140.66      142.75     20.39 o 
  -7   5  11       78.91       54.59     16.69 o 
  -5   5  11      332.12      295.33     23.24 o 
  -3   5  11      141.24      118.72     18.48 o 
  -1   5  11       50.97       60.96     15.58 o 
   1   5  11      191.19      163.26     22.13 o 
   3   5  11      150.56      158.50     35.57 o 
   5   5  11       52.19       72.26     39.81 o 
   7   5  11       59.53       90.01     87.32 o 
   9   5  11       85.24       59.00     83.31 o 
  11   5  11        8.69        0.00     86.19 o 
 -14   6  11       13.91       15.72     22.93 o 
 -12   6  11       22.73        9.24     18.92 o 
 -10   6  11        7.85        4.79     17.68 o 
  -8   6  11       26.36        7.57     17.12 o 
  -6   6  11       39.12       40.33     18.85 o 
  -4   6  11        6.67        5.64     17.26 o 
  -2   6  11       64.12       72.51     18.07 o 
   0   6  11       93.55      104.94     17.19 o 
   2   6  11       58.83       56.13     23.51 o 
   4   6  11       10.52       24.94     38.06 o 
   6   6  11       36.50       62.58     42.34 o 
   8   6  11       21.99       28.82     68.24 o 
  10   6  11        2.50        0.00     93.90 o 
 -13   7  11       28.12       17.16     22.83 o 
 -11   7  11      182.44      201.68     25.16 o 
  -9   7  11       63.24       47.48     20.87 o 
  -7   7  11       20.50       21.85     19.82 o 
  -5   7  11      301.37      330.85     26.66 o 
  -3   7  11      140.22      153.10     20.87 o 
  -1   7  11       23.09       21.21     16.71 o 
   1   7  11      226.79      256.31     31.18 o 
   3   7  11      170.19      210.16     30.79 o 
   5   7  11        0.37        0.00     35.29 o 
   7   7  11       76.79       86.67     73.56 o 
   9   7  11       97.01       78.01     81.67 o 
 -10   8  11        7.21        5.41     21.06 o 
  -8   8  11       45.88       45.69     20.44 o 
  -6   8  11       10.98        3.67     20.09 o 
  -4   8  11       11.05        0.00     20.64 o 
  -2   8  11       33.57       18.20     16.90 o 
   0   8  11       59.80       64.36     29.79 o 
   2   8  11        4.90       12.46     24.58 o 
   4   8  11       13.13        7.29     26.54 o 
   6   8  11       36.77       43.24     42.81 o 
  -9   9  11       84.73       78.86     23.50 o 
  -7   9  11        2.68       10.85     23.16 o 
  -5   9  11       70.07       56.91     22.98 o 
  -3   9  11       40.44       51.38     29.01 o 
  -1   9  11        4.24        1.89     31.33 o 
   1   9  11       20.17        0.00     35.75 o 
   3   9  11        2.39       18.50     31.29 o 
   5   9  11        9.64       13.19     27.84 o 
 -16   0  12       46.81       76.20     35.01 o 
 -14   0  12      217.00      257.28     43.50 o 
 -12   0  12       75.69       84.56     35.56 o 
 -10   0  12       45.43       23.94     27.94 o 
  -8   0  12      522.37      503.87     64.87 o 
  -6   0  12      366.91      364.37     74.65 o 
  -4   0  12       61.59       21.60     62.59 o 
  -2   0  12     1138.08     1135.75    107.91 o 
   0   0  12      768.71      666.83     95.83 o 
   2   0  12      320.67      186.49     84.71 o 
 -17   1  12        2.29        0.00     25.06 o 
 -15   1  12       15.95       32.22     24.85 o 
 -13   1  12       56.15       19.75     24.76 o 
 -11   1  12       29.87       26.13     31.42 o 
  -9   1  12       26.53       13.85     25.94 o 
  -7   1  12       29.14        5.40     23.85 o 
  -5   1  12      176.17      133.13     47.76 o 
  -3   1  12      108.26       68.55     20.96 o 
  -1   1  12       37.91       21.50     22.86 o 
   1   1  12      204.51      178.17     29.29 o 
   3   1  12      139.13      108.65     82.36 o 
   5   1  12       48.32       31.03     66.69 o 
 -16   2  12       41.33       42.27     29.62 o 
 -14   2  12      132.61      132.74     40.17 o 
 -12   2  12      193.77      199.17     27.08 o 
 -10   2  12       24.68        9.22     17.44 o 
  -8   2  12      120.91      104.43     14.75 o 
  -6   2  12      351.94      392.48     26.66 o 
  -4   2  12       68.37       63.09     19.46 o 
  -2   2  12       67.21       71.39     25.94 o 
   0   2  12      133.51      112.14     36.69 o 
   2   2  12        6.98       20.88     26.91 o 
   4   2  12       18.03        4.56     71.88 o 
   6   2  12       37.21       67.75     73.70 o 
   8   2  12        4.70       22.51     86.13 o 
 -15   3  12       58.19       63.72     23.80 o 
 -13   3  12       34.34       37.71     22.36 o 
 -11   3  12       44.02       37.17     18.61 o 
  -9   3  12       68.88       58.56     16.33 o 
  -7   3  12       46.80       33.71     14.24 o 
  -5   3  12       22.59       12.20     18.96 o 
  -3   3  12       72.59       73.56     20.93 o 
  -1   3  12       87.81       94.66     26.74 o 
   1   3  12       62.96       44.78     31.52 o 
   3   3  12       24.73       39.45     33.71 o 
   5   3  12       58.31       28.19     80.97 o 
   7   3  12       23.68        0.00     70.26 o 
   9   3  12       26.96       16.73     81.33 o 
 -14   4  12       34.16       33.19     21.17 o 
 -12   4  12      109.98       66.59     18.11 o 
 -10   4  12       44.08       44.53     17.00 o 
  -8   4  12      159.75      153.47     19.18 o 
  -6   4  12      158.90      154.80     18.02 o 
  -4   4  12      108.77      105.65     22.36 o 
  -2   4  12      151.04      149.42     22.17 o 
   0   4  12      113.91       87.79     32.78 o 
   2   4  12       97.77       47.02     31.66 o 
   4   4  12       92.41      118.07     39.69 o 
   6   4  12       37.90       27.54     65.62 o 
   8   4  12       40.62        0.46     86.57 o 
  10   4  12       12.52       23.19     87.29 o 
 -13   5  12       93.11      102.89     22.39 o 
 -11   5  12       43.62       46.05     19.19 o 
  -9   5  12        1.66        7.32     16.25 o 
  -7   5  12       90.91       65.97     19.45 o 
  -5   5  12      152.73      107.22     17.19 o 
  -3   5  12       76.30       67.13     16.98 o 
  -1   5  12       42.45       64.15     19.28 o 
   1   5  12      190.34      163.07     39.85 o 
   3   5  12       58.61       50.39     32.15 o 
   5   5  12       26.57       38.46     35.48 o 
   7   5  12       34.69        0.00     76.98 o 
   9   5  12       28.27        0.00     79.03 o 
 -12   6  12       47.53       46.22     21.75 o 
 -10   6  12      283.12      258.58     24.93 o 
  -8   6  12       39.67       35.89     18.15 o 
  -6   6  12       71.59       68.96     18.91 o 
  -4   6  12      205.22      207.10     21.50 o 
  -2   6  12       54.06       43.41     17.95 o 
   0   6  12       20.83       36.60     18.46 o 
   2   6  12       98.98      155.09     43.85 o 
   4   6  12       42.13       74.74     40.67 o 
   6   6  12       31.00        0.00     38.34 o 
   8   6  12       86.60       71.79    108.77 o 
 -11   7  12       33.72       42.63     21.11 o 
  -9   7  12        6.02        7.30     20.53 o 
  -7   7  12        0.72        2.43     18.97 o 
  -5   7  12       23.28       27.96     16.71 o 
  -3   7  12        6.76        1.51     17.85 o 
  -1   7  12        1.57        0.00     16.79 o 
   1   7  12        3.29        7.41     39.62 o 
   3   7  12        9.72       15.56     41.31 o 
   5   7  12       19.36       27.67     41.86 o 
   7   7  12        7.78        0.00     96.04 o 
  -8   8  12       65.02       62.17     22.11 o 
  -6   8  12       22.02       15.94     19.98 o 
  -4   8  12       87.33       92.41     20.82 o 
  -2   8  12       24.81       12.80     27.70 o 
   0   8  12       30.40       44.52     26.34 o 
   2   8  12       77.97       54.10     37.12 o 
   4   8  12        6.13        0.00     41.18 o 
  -5   9  12        9.80        5.74     18.03 o 
  -3   9  12       25.44       19.55     30.51 o 
  -1   9  12        9.78       30.74     32.61 o 
   1   9  12        3.10        0.00     31.77 o 
 -15   1  13       63.90       82.40     36.63 o 
 -13   1  13      210.38      239.26     48.46 o 
 -11   1  13      116.12      106.47     32.77 o 
  -9   1  13       43.64       39.19     28.94 o 
  -7   1  13      288.62      319.19     43.26 o 
  -5   1  13      100.66       57.85     74.05 o 
  -3   1  13       27.53        6.92     59.14 o 
  -1   1  13      218.29      269.41     75.33 o 
   1   1  13       59.54       44.49     82.94 o 
   3   1  13        4.44       17.15     83.03 o 
   5   1  13      115.24       77.64     87.02 o 
 -14   2  13       25.01       34.19     38.91 o 
 -12   2  13       84.89      132.70     42.68 o 
 -10   2  13       50.15       59.29     36.28 o 
  -8   2  13        6.82        0.00     29.19 o 
  -6   2  13       47.79       74.69     28.64 o 
  -4   2  13       94.17       91.75     80.78 o 
  -2   2  13       18.08       30.17     25.81 o 
   0   2  13       14.64        7.45     28.00 o 
   2   2  13       89.58       93.27     28.84 o 
   4   2  13       12.19       24.06     85.81 o 
   6   2  13       15.87       43.59     69.31 o 
 -15   3  13       40.50       37.40     38.04 o 
 -13   3  13      102.92      133.92     37.77 o 
 -11   3  13       93.18       75.00     23.66 o 
  -9   3  13       52.81       52.86     18.96 o 
  -7   3  13      169.11      181.48     25.84 o 
  -5   3  13       73.72       51.06     20.77 o 
  -3   3  13        9.14        0.00     24.11 o 
  -1   3  13        7.28        2.23     27.94 o 
   1   3  13       42.84       38.68     30.19 o 
   3   3  13        4.71        6.65     29.38 o 
   5   3  13       28.17       35.32     68.40 o 
   7   3  13        6.25        0.00     80.37 o 
   9   3  13        1.60       33.17     99.89 o 
 -14   4  13       42.26       41.11     33.64 o 
 -12   4  13       44.82       25.37     18.90 o 
 -10   4  13       63.03       59.65     17.20 o 
  -8   4  13       41.94       25.45     22.86 o 
  -6   4  13       46.28       47.76     22.06 o 
  -4   4  13       52.90       35.89     21.19 o 
  -2   4  13      107.71       92.54     32.96 o 
   0   4  13       71.22      111.38     42.27 o 
   2   4  13       18.39       23.85     36.56 o 
   4   4  13       15.18       20.48     37.24 o 
   6   4  13       36.75        8.66     97.36 o 
   8   4  13       36.42       53.99     86.16 o 
 -13   5  13       12.87        0.00     18.67 o 
 -11   5  13      163.29      160.75     21.79 o 
  -9   5  13      115.24      127.37     19.44 o 
  -7   5  13       27.55       21.79     23.98 o 
  -5   5  13      176.75      178.19     26.10 o 
  -3   5  13       76.29       61.80     22.09 o 
  -1   5  13        7.35       10.35     31.56 o 
   1   5  13       60.04       38.26     42.05 o 
   3   5  13       61.23       66.35     38.71 o 
   5   5  13       23.81       25.08     31.17 o 
   7   5  13       14.56        0.59    100.62 o 
 -12   6  13       10.40        9.48     21.01 o 
 -10   6  13       33.26       33.68     17.64 o 
  -8   6  13       13.27       13.90     18.90 o 
  -6   6  13       15.58       21.95     20.11 o 
  -4   6  13       39.68       48.22     21.84 o 
  -2   6  13       50.88       66.18     25.28 o 
   0   6  13       23.01       23.81     40.48 o 
   2   6  13       20.20       31.87     43.06 o 
   4   6  13        9.76        7.64     40.80 o 
   6   6  13        5.92        0.00    101.63 o 
  -9   7  13      150.87      152.66     23.90 o 
  -7   7  13       11.02       25.34     20.13 o 
  -5   7  13       63.19       37.86     22.66 o 
  -3   7  13      147.88      137.68     28.14 o 
  -1   7  13       19.01       33.82     37.46 o 
   1   7  13       31.41       11.70     36.49 o 
   3   7  13       72.97      125.48     43.77 o 
   5   7  13       12.29       54.44     46.98 o 
  -6   8  13        3.83        6.14     21.18 o 
  -4   8  13        0.19        1.84     19.15 o 
  -2   8  13        3.60       26.38     40.06 o 
   0   8  13        8.59        4.87     38.63 o 
   2   8  13        3.01        9.00     38.44 o 
 -14   0  14      104.81      103.47     34.86 o 
  -6   0  14      366.17      292.81     79.29 o 
  -4   0  14        3.74        0.00     72.93 o 
  -2   0  14       36.69       23.19     69.65 o 
   0   0  14      190.65      104.73     91.65 o 
 -13   1  14        2.10       12.42     38.63 o 
 -11   1  14       17.42       16.49     30.49 o 
  -7   1  14        3.67       40.74     64.17 o 
  -5   1  14       25.00        0.00     77.75 o 
  -3   1  14       92.51       49.26     81.04 o 
  -1   1  14       16.14       11.51     85.51 o 
   1   1  14        4.99       30.89     86.95 o 
   3   1  14        4.09        0.00     90.73 o 
 -14   2  14       47.04       73.75     36.46 o 
 -12   2  14       92.89      104.69     36.14 o 
 -10   2  14       16.92       39.89     39.77 o 
  -8   2  14       96.13      102.87     28.01 o 
  -6   2  14       62.78       43.28     77.02 o 
  -4   2  14        6.61        0.00     82.90 o 
  -2   2  14      140.66      141.77     93.57 o 
   0   2  14       76.44       66.72     83.83 o 
   2   2  14       41.23       22.29     93.13 o 
   4   2  14       27.35        0.00     98.26 o 
   6   2  14       56.94       74.20     74.98 o 
 -13   3  14       71.23       55.70     42.09 o 
 -11   3  14      101.01       97.80     42.60 o 
  -9   3  14       50.45       69.22     35.37 o 
  -7   3  14       35.48       23.31     30.61 o 
  -5   3  14      112.98       93.87     30.37 o 
  -3   3  14       86.96       90.69     77.97 o 
  -1   3  14       64.21       21.16     71.83 o 
   1   3  14       43.67        2.21     30.51 o 
   3   3  14       15.05       16.85     35.26 o 
   5   3  14       15.44       54.87     92.29 o 
   7   3  14       27.52       36.74     86.58 o 
 -12   4  14       15.71       28.65     39.54 o 
 -10   4  14      102.66       91.97     25.91 o 
  -8   4  14       28.28       28.87     22.40 o 
  -6   4  14       24.05       12.89     21.13 o 
  -4   4  14       90.36       68.60     21.26 o 
  -2   4  14       11.64       33.70     27.51 o 
   0   4  14       31.08       21.11     30.93 o 
   2   4  14       24.84       39.33     35.21 o 
   4   4  14       22.01        9.42     30.99 o 
   6   4  14       24.88        0.44     92.94 o 
 -11   5  14       26.23       19.73     23.07 o 
  -9   5  14       22.47       13.29     25.43 o 
  -7   5  14       19.21       12.05     23.46 o 
  -5   5  14       11.57       21.40     22.99 o 
  -3   5  14       27.18       17.61     19.70 o 
  -1   5  14       50.42       51.65     35.91 o 
   1   5  14       22.45       18.67     35.26 o 
   3   5  14       21.51        4.41     39.98 o 
   5   5  14       38.78        4.50    101.38 o 
  -8   6  14       72.38       66.47     25.26 o 
  -6   6  14       39.89       45.35     25.30 o 
  -4   6  14      176.13      202.99     29.65 o 
  -2   6  14      112.47      123.32     28.03 o 
   0   6  14        9.73       37.24     42.64 o 
   2   6  14       98.33      105.73     40.66 o 
   4   6  14       65.86       53.19     44.41 o 
  -5   7  14       21.94       54.76     24.58 o 
  -3   7  14       39.93       46.63     27.14 o 
  -1   7  14       27.09       25.75     44.76 o 
   1   7  14       22.16       50.23     45.43 o 
  -7   1  15      118.36       66.56     77.77 o 
  -5   1  15       97.71       87.08     67.91 o 
  -3   1  15       12.57        0.00     74.57 o 
  -1   1  15      161.32      169.19     93.65 o 
   1   1  15      125.68       74.50     88.18 o 
   3   1  15       11.37        8.76     92.93 o 
 -12   2  15       33.75       34.78     34.12 o 
 -10   2  15       84.58       98.20     39.78 o 
  -8   2  15       30.38       21.71     76.68 o 
  -6   2  15       26.85       33.54     91.28 o 
  -4   2  15      105.59       89.63     93.67 o 
  -2   2  15       85.40      108.08     81.58 o 
   0   2  15        7.53       53.74     91.33 o 
   2   2  15       33.10       39.33     91.26 o 
   4   2  15       32.89       21.02    104.60 o 
   6   2  15        6.34        0.00     79.75 o 
 -11   3  15       40.05       68.74     35.05 o 
  -9   3  15       31.69       57.46     31.99 o 
  -7   3  15       36.29       39.71     32.63 o 
  -5   3  15       14.83       48.83     94.23 o 
  -3   3  15       12.82        0.00     74.12 o 
  -1   3  15        0.01        0.00     77.32 o 
   1   3  15       17.31        0.00    102.35 o 
   3   3  15        4.24       28.66    102.44 o 
   5   3  15        5.54        0.00    110.53 o 
 -10   4  15       26.42       26.14     43.22 o 
  -8   4  15       21.59       25.01     32.45 o 
  -6   4  15       26.81       25.48     31.60 o 
  -4   4  15       12.91        0.00     88.58 o 
  -2   4  15       61.62       18.31     88.02 o 
   0   4  15       48.84       18.15    104.90 o 
   2   4  15       11.73        0.00    106.21 o 
   4   4  15        7.19        0.00    111.29 o 
  -7   5  15       22.59       18.60     20.91 o 
  -5   5  15       36.50       33.67     23.69 o 
  -3   5  15       89.61       93.79     32.13 o 
  -1   5  15       32.14        1.46     38.65 o 
   1   5  15        8.11        5.84     39.67 o 
   3   5  15       32.80       18.95     33.37 o 
  -4   6  15       12.55       34.27     26.19 o 
  -2   6  15       17.93       19.67     42.42 o 
   0   6  15        6.39        0.00     44.61 o 
  -6   0  16       72.35       24.91     73.99 o 
  -7   1  16       49.57       67.73     91.99 o 
  -5   1  16        3.47       14.80     88.29 o 
  -3   1  16        0.78        0.00     95.36 o 
  -1   1  16       45.14      118.72     81.70 o 
   1   1  16       22.60        0.00     80.93 o 
  -6   2  16       80.81        0.00     94.20 o 
  -4   2  16       35.65       91.32     98.74 o 
  -2   2  16        5.11       24.95     88.32 o 
   0   2  16       79.53       45.20     94.15 o 
   2   2  16       49.83       88.55     87.27 o 
  -7   3  16       22.59        0.00     87.20 o 
  -5   3  16       19.09        0.00     99.03 o 
  -3   3  16       49.62       16.63     80.07 o 
  -1   3  16       34.44       87.69     92.42 o 
   1   3  16       18.89       55.50     88.11 o 
  -6   4  16        8.53       24.45     95.93 o 
  -4   4  16        8.89        9.25    107.76 o 
  -2   4  16       23.74       64.97    106.18 o 
   0   4  16        5.29        0.00    119.91 o 
  -3   1  17       22.89       24.49     84.26 o 
                                                 
